# Supplementary material for: Exploiting the ability of Bacillus subtilis to synthetize surfactin under oxygen limitation
Source: Appl Microbiol Biotechnol. 2026 May 14;110(1):141. doi: 10.1007/s00253-026-13868-0 (PMC13183733; doi:10.1007/s00253-026-13868-0)
Supplement: Supplementary file 1 — (XLSX 3.18 MB) [file 253_2026_13868_MOESM1_ESM.xlsx]

## Sheet: Contact info
Table S1
	Oxygen switching enables micro-aerobic surfactin production in Bacillus subtilis
	Eric Hiller*, Lea Rahel Tadele, Nikolina Miceta, Dominik Notz, Elvio Henrique Benatto Perino, Rudolf Hausmann
	*Corresponding author
	Department of Bioprocess Engineering, Institute of Food Science and Biotechnology, University of Hohenheim, Stuttgart, Germany

## Sheet: Promoter activity
Comparison of promoter activity
	B. subtilis MG15											Data Multiparameter system
		Time (h)	Promoter activity (MU)	Pa mean (MU)	Pa stand dev (MU)	Pa - Blank (MU)	OD600 (-)	OD600 mean (-)	OD600 stand dev (-)			B. subtilis MG15		B. subtilis MG16		B. subtilis MG17
		0	-51.3657	-53.4531	8.5007	117.893	0.12	0.123333	0.0152753			Time (h)	pO2/DO (%)	Time (h)	pO2/DO (%)	Time (h)	pO2/DO (%)
			-62.803				0.11					0.00388889	69.7782	0.00888889	66.6498	0.00194444	74.5618
			-46.1905				0.14					0.00916667	70.1312	0.0127778	66.5558	0.0133333	72.6226
		4	-16.9048	-13.7924	7.10196	27.0099	0.49	0.486667	0.0450925			0.0169444	70.756	0.0222222	66.8642	0.0219444	71.6629
			-18.8068				0.44					0.0286111	70.8746	0.0286111	67.1944	0.0347222	71.1161
			-5.66562				0.53					0.0344444	70.9138	0.0416667	67.5905	0.0405556	71.0507
		8	11.1099	10.0382	0.928116	14.0253	2.32	2.24	0.069282			0.0452778	70.9935	0.05	68.0141	0.0463889	71.0083
			9.49778				2.2					0.0563889	71.1628	0.0555556	68.3212	0.0522222	71.2827
			9.50693				2.2					0.0625	71.6783	0.0611111	68.8744	0.0586111	71.5942
		12	12.4701	12.5146	1.15436	14.8448	3.7	3.63333	0.11547			0.0711111	72.1264	0.0669444	69.3817	0.0652778	71.5853
			11.3831				3.5					0.0863889	72.4593	0.0730556	69.7594	0.0727778	71.7855
			13.6906				3.7					0.0941667	72.5929	0.0819444	70.0662	0.0788889	72.0069
		16	20.5534	21.2267	0.759284	22.4519	7	7.2	0.2			0.103333	72.702	0.09	70.6436	0.0866667	72.0592
			22.0497				7.2					0.114722	72.9552	0.101944	71.1544	0.0941667	72.2629
			21.0771				7.4					0.120833	73.4151	0.114722	71.706	0.101111	72.4326
		20	14.3258	15.167	0.870833	16.2467	10.5	10.3333	0.288675			0.1275	73.9231	0.127222	72.1575	0.106944	72.6683
			16.0647				10.5					0.133056	74.2435	0.133611	72.663	0.114722	72.8037
			15.1105				10					0.138889	74.5647	0.141111	73.1262	0.133333	73.089
		24	14.4123	15.0874	0.914183	16.0154	10.5	10.5	1			0.145278	75.0854	0.152778	73.6775	0.141389	73.2523
			14.7221				11.5					0.160556	75.5788	0.163611	74.4344	0.146944	73.6329
			16.1277				9.5					0.166944	75.926	0.174722	75.263	0.155556	74.0087
		28	15.4981	16.0603	0.508217	17.1641	9.5	9.5	0.5			0.173889	76.0247	0.182778	75.902	0.175833	74.434
			16.4872				10					0.181667	76.2118	0.190556	76.599	0.185833	74.7905
			16.1955				9					0.187222	76.8129	0.200833	77.4699	0.193333	75.4792
												0.195833	77.0502	0.210556	78.0491	0.201389	75.7464
												0.201944	77.1802	0.221667	78.8515	0.210278	76.5272
	B. subtilis MG16											0.212778	77.4657	0.228056	79.3885	0.216667	76.8464
												0.231667	77.464	0.236111	79.9724	0.229167	77.7181
		Time (h)	Promoter activity (MU)	Pa mean (MU)	Pa stand dev (MU)	Pa - Blank (MU)	OD600 (-)	OD600 mean (-)	OD600 stand dev (-)			0.238056	77.4033	0.246667	80.2789	0.236111	78.4831
		0	-181.528	-102.309	72.4237	69.0381	0.04	0.0766667	0.0351188			0.245833	77.7256	0.255556	81.5365	0.243333	78.6364
			-85.9028				0.08					0.255833	78.2101	0.261667	82.2322	0.253889	79.4658
			-39.4949				0.11					0.263611	78.8255	0.2675	82.0711	0.261944	79.7492
		4	-17.8492	-13.8132	5.84443	26.9892	0.35	0.4	0.05			0.271944	78.7342	0.278611	82.4458	0.274444	80.5834
			-16.4792				0.4					0.279444	79.2464	0.285278	82.2596	0.279722	80.7513
			-7.11111				0.45					0.288056	79.6835	0.293611	81.581	0.297222	80.7103
		8	149.443	182.832	36.3379	186.82	1.72	2.09333	0.454899			0.293611	79.4708	0.301111	81.431	0.305556	80.3647
			177.52				2.6					0.299722	80.1008	0.307222	81.2963	0.320278	80.3882
			221.534				1.96					0.306111	80.7748	0.326667	82.4727	0.328889	80.6878
		12	277.107	264.007	25.5268	266.337	3.5	3.86667	0.723418			0.3125	81.0576	0.346111	4.14238	0.335556	80.464
			234.59				4.7					0.320833	80.8682	0.355833	6.19624	0.355	80.8175
			280.324				3.4					0.326667	81.1542	0.365	70.7623	0.363889	80.6858
		16	214.076	199.457	33.8169	200.682	6.6	7.06667	0.80829			0.338611	81.8757	0.375	94.8645	0.372222	81.2414
			160.79				8					0.346111	81.9331	0.383333	82.4924	0.383056	82.019
			223.505				6.6					0.351389	82.2653	0.392222	83.0123	0.393333	82.5984
		20	154.721	138.733	24.7059	139.812	10	11	1.73205			0.362222	82.429	0.398889	82.6206	0.399167	82.8646
			110.277				13					0.374722	81.7693	0.404722	82.323	0.407222	83.3518
			151.199				10					0.389722	81.6177	0.413889	81.9798	0.426389	84.3753
		24	139.042	130.897	11.845	131.825	11	12.1667	2.02073			0.406111	81.8361	0.420278	82.7157	0.435278	84.9646
			117.309				14.5					0.416667	82.6142	0.427778	84.4093	0.444722	84.4133
			136.342				11					0.455	82.1187	0.436111	85.0513	0.451667	84.1281
		28	147.146	153.393	6.08393	154.496	9.5	10.1667	1.1547			0.456389	82.2744	0.456111	84.2358	0.468333	84.2534
			159.299				11.5					0.475278	82.596	0.466944	83.658	0.479722	85.0314
			153.732				9.5					0.484444	82.1179	0.473889	84.238	0.485278	85.3012
												0.491944	82.0592	0.489444	84.2426	0.493611	85.418
												0.5	81.746	0.498611	85.2345	0.500278	85.8175
	B. subtilis MG17											0.529167	81.7574	0.507222	85.1584	0.514167	85.3907
												0.532778	81.5417	0.515556	86.173	0.524167	85.0584
		Time (h)	Promoter activity (MU)	Pa mean (MU)	Pa stand dev (MU)	Pa - Blank (MU)	OD600 (-)	OD600 mean (-)	OD600 stand dev (-)			0.559444	82.6407	0.525833	87.061	0.542222	85.3804
		0	-141.435	-130.313	14.9994	41.0335	0.06	0.0633333	0.0057735			0.565	83.0447	0.531389	87.1919	0.548056	84.6149
			-113.254				0.07					0.577778	83.1091	0.538056	86.9714	0.559444	84.3048
			-136.25				0.06					0.590278	83.5007	0.544722	86.7925	0.569722	85.1605
		4	-6.23984	10.6491	18.8815	51.4515	0.41	0.49	0.08544			0.621389	83.7176	0.551667	86.3061	0.575278	85.5086
			31.0345				0.58					0.641111	83.5455	0.565833	86.5419	0.580833	85.813
			7.15278				0.48					0.646667	83.1471	0.571944	86.0918	0.586944	85.8747
		8	136.003	129.705	5.72722	133.692	2.5	2.66667	0.152753			0.653333	83.7935	0.588333	86.3828	0.595278	85.7663
			128.304				2.8					0.661389	84.0372	0.596667	86.7544	0.604444	86.4169
			124.808				2.7					0.739444	86.6209	0.602222	86.8502	0.611667	86.2977
		12	131.519	125.699	5.57345	128.029	4.3	4.56667	0.305505			0.743889	86.6032	0.608056	86.8838	0.619167	85.8985
			120.41				4.9					0.7525	86.5177	0.62	87.2449	0.631389	85.7937
			125.167				4.5					0.788611	86.2657	0.636667	86.759	0.636944	85.9387
		16	79.882	87.0745	6.3546	88.2997	8.4	8.2	0.34641			0.7975	85.7298	0.643611	87.3802	0.644167	86.5645
			89.4129				8.4					0.823611	85.3626	0.652222	87.0412	0.660556	86.6162
			91.9286				7.8					0.826389	85.4689	0.658611	86.8736	0.668056	86.7021
		20	57.8341	59.0997	1.27986	60.1794	12.5	12.5	0			0.849167	85.8539	0.664722	87.3734	0.679167	87.203
			59.0715				12.5					0.858333	86.4153	0.671667	87.512	0.686667	87.5698
			60.3934				12.5					0.866667	86.2839	0.682778	87.4377	0.705833	88.7732
		24	52.1908	53.4292	2.51003	54.3572	14.5	14.3333	0.288675			0.898611	86.7254	0.698889	88.4222	0.714722	88.3456
			51.779				14.5					0.935833	86.7074	0.709444	88.0328	0.723889	87.9198
			56.3177				14					0.95	87.267	0.718333	88.6923	0.735833	87.9497
		28	68.1746	70.0418	3.50506	71.1457	11	11.3333	0.288675			0.953611	86.7132	0.732778	88.6294	0.744167	88.0342
			67.8657				11.5					1.0125	86.3418	0.74	88.5431	0.755556	88.3226
			74.0852				11.5					1.0175	86.8428	0.751389	88.3903	0.765556	88.0552
												1.02583	86.7362	0.7575	88.2893	0.784444	89.5994
												1.03222	86.4254	0.765556	88.8092	0.793333	89.4045
	B. subtilis BMV9											1.06611	86.4634	0.773611	89.1922	0.808333	89.2136
												1.08139	86.5946	0.779722	89.0619	0.815833	88.9085
		Time (h)	Promoter activity (MU)	Pa mean (MU)	Pa stand dev (MU)	OD600 (-)	OD600 mean (-)	OD600 stand dev (-)				1.08528	86.9903	0.791111	89.1973	0.826389	88.9763
		0	-187.722	-171.347	27.5973	0.05	0.0566667	0.011547				1.10056	87.3227	0.807778	89.1778	0.835	88.6744
			-139.484			0.07						1.10639	87.5034	0.818611	88.8938	0.851389	88.867
			-186.833			0.05						1.11194	87.4234	0.825278	89.4105	0.857778	88.8869
		4	-36.3355	-40.8023	29.59	0.26	0.36	0.293087				1.11972	87.8364	0.830833	89.5523	0.868611	89.4915
			-13.6997			0.69						1.1325	88.1385	0.839444	89.7882	0.878333	90.2002
			-72.3718			0.13						1.1525	88.338	0.845	89.519	0.883889	89.8706
		8	-3.92667	-3.98713	0.731874	2.5	2.5	0.4				1.17167	87.9903	0.856389	89.7176	0.889722	89.6111
			-3.28736			2.9						1.19111	88.3525	0.865833	89.8477	0.900556	89.911
			-4.74735			2.1						1.20194	88.5848	0.871389	90.5589	0.911389	89.943
		12	-2.37169	-2.33022	0.180571	4.2	4.36667	0.378594				1.20722	88.251	0.88	90.1733	0.918333	89.8345
			-2.13252			4.8						1.21972	88.1847	0.886944	90.0431	0.930556	89.9937
			-2.48645			4.1						1.255	87.884	0.905556	89.8948	0.937778	90.0648
		16	-1.27063	-1.22516	0.0857125	7	7.6	0.87178				1.265	88.1509	0.913056	89.7603	0.944722	89.9717
			-1.12629			8.6						1.28278	88.2653	0.918889	89.8504	0.955556	89.941
			-1.27855			7.2						1.39583	88.9505	0.928333	90.4497	0.968333	90.2163
		20	-0.919444	-1.07975	0.155415	13	13	1				1.39861	88.3069	0.933611	90.5441	0.975833	89.9915
			-1.22976			14						1.42972	87.734	0.941944	91.0634	0.984722	90.4705
			-1.09005			12						1.43639	87.3	0.950833	91.4765	1.00417	91.4665
		24	-0.738034	-0.928002	0.174018	13	13.3333	0.57735				1.44111	87.3442	0.959444	91.6557	1.01111	91.7847
			-0.96627			14						1.47667	87.2408	0.967778	91.5165	1.01694	91.9009
			-1.0797			13						1.4975	87.394	0.976667	91.6365	1.02389	92.1413
		28	-0.998413	-1.10382	0.0912958	10.5	11.1667	0.57735				1.50694	87.2669	0.983333	91.4628	1.0325	92.0369
			-1.15797			11.5						1.51306	86.8881	0.997778	91.4848	1.04	92.2172
			-1.15507			11.5						1.51833	86.6716	1.00528	91.052	1.05667	91.9632
												1.52583	86.6268	1.01111	91.5743	1.06417	92.4076
												2.21583	83.2973	1.01722	91.5397	1.07333	92.5347
												2.24861	83.6645	1.02444	91.1942	1.09222	92.0746
												2.26278	83.7974	1.04361	91.6827	1.10528	92.4437
												2.27528	84.2549	1.0525	91.538	1.11361	92.4443
												2.28306	83.5468	1.05861	92.2117	1.11972	92.5709
												2.29111	83.8157	1.07833	91.6648	1.13	92.2089
												2.30667	83.2286	1.08667	91.2579	1.13944	92.3565
												2.31444	82.7262	1.09361	91.3194	1.15917	93.7515
												2.32111	82.637	1.10583	91.4671	1.17111	93.7458
												2.36361	82.2559	1.12333	91.1527	1.18139	94.01
												2.38944	82.0476	1.13389	91.2806	1.18944	93.4728
												2.41278	81.1693	1.14056	91.3858	1.19583	93.6829
												2.42333	80.7989	1.14889	91.7698	1.20694	93.0978
												2.435	80.9824	1.16139	91.5035	1.21694	92.9628
												2.4425	81.0266	1.17139	91.5187	1.22306	92.9519
												2.45028	80.7157	1.18	91.2279	1.22944	92.5014
												2.47556	80.7374	1.18667	91.2284	1.24167	91.9891
												2.49972	80.279	1.19444	91.294	1.26167	94.167
												2.51944	78.7097	1.20306	91.6582	1.27444	93.819
												2.5275	79.2323	1.21556	91.8574	1.28083	93.6677
												2.53444	79.6066	1.22444	91.6266	1.28889	93.137
												2.54278	79.8679	1.23528	91.4491	1.29889	92.6105
												2.55583	79.7849	1.24167	91.3164	1.31806	94.6577
												2.56194	79.3755	1.25111	91.54	1.32694	94.6055
												2.56861	79.0087	1.27028	92.1447	1.33694	94.2193
												2.58	78.9664	1.28583	92.4789	1.34417	93.7556
												2.58861	78.6643	1.29722	92.4336	1.35194	93.7607
												2.59667	78.3168	1.3075	92.1537	1.36056	93.8254
												2.6125	78.0496	1.31722	91.696	1.37944	93.0372
												2.62694	78.0581	1.3225	91.3967	1.38528	92.4693
												2.63278	77.9429	1.33111	91.3864	1.39139	92.4953
												2.66889	77.4347	1.34389	91.344	1.40806	91.9481
												2.67444	77.0432	1.35639	91.2577	1.42028	91.7714
												2.68361	76.8187	1.36889	91.2823	1.42667	91.4858
												2.69111	76.8589	1.38361	91.1808	1.44111	91.6581
												2.70028	76.5461	1.395	91.0965	1.44806	91.3525
												2.71528	76.8031	1.40306	91.1519	1.45556	91.1043
												2.7225	76.9049	1.41278	90.9478	1.46361	90.8819
												2.73	77.5223	1.43306	90.8807	1.47056	90.7357
												2.73806	77.1127	1.43889	90.8044	1.47667	90.3788
												2.74361	77.4911	1.44528	90.8275	1.48583	90.1342
												2.75	77.2301	1.45167	90.5121	1.49306	90.3964
												2.75583	77.4611	1.45944	90.3648	1.50194	90.4978
												2.76139	77.1365	1.46917	90.2175	1.51306	90.8428
												2.76944	77.5963	1.47472	90.3625	1.52778	90.5591
												2.77556	77.4881	1.48056	90.6362	1.535	90.6385
												2.78861	77.1653	1.48694	90.819	1.55083	90.188
												2.79778	76.8585	1.495	91.0983	1.55917	89.893
												2.81611	76.8134	1.50167	91.2101	1.56528	90.0536
												2.82333	76.5344	1.51	90.8037	1.57389	89.7396
												2.83778	76.05	1.51944	90.6969	1.5875	89.3617
												2.845	76.1855	1.53111	90.7519	1.60194	88.8542
												2.85389	76.2157	1.53667	90.6159	1.61111	88.6942
												2.87111	75.9474	1.54333	90.5027	1.62306	88.3689
												2.87639	75.9838	1.54944	90.2897	1.63917	87.9613
												2.88333	75.6956	1.55528	90.0052	1.64472	88.4538
												2.89222	75.53	1.56194	89.9393	1.65306	88.4789
												2.90722	74.9863	1.56861	89.784	1.66056	88.5921
												2.91417	74.5919	1.57417	89.935	1.67056	88.4663
												2.92833	73.9583	1.58306	89.9009	1.68028	88.1322
												2.93694	73.6241	1.59222	89.9	1.69917	11.2373
												2.94278	73.269	1.59889	89.594	1.705	13.8572
												2.94833	73.219	1.60639	89.7082	1.71417	55.8754
												2.95861	72.7185	1.61417	89.2995	1.72028	94.6401
												2.96611	72.9703	1.61972	89.1134	1.72583	91.2652
												2.9725	72.6785	1.62583	89.0053	1.74611	86.4275
												2.97861	73.0843	1.63111	89.07	1.75194	88.1128
												2.99	72.5363	1.63778	88.9172	1.7575	88.2961
												3.00167	72.068	1.64972	88.7931	1.76361	87.8375
												3.01306	71.7982	1.66472	88.7424	1.7825	89.2845
												3.01694	71.3303	1.67333	88.5911	1.79194	87.9459
												3.02389	70.934	1.68083	88.6352	1.7975	88.5102
												3.035	70.2197	1.69111	88.8022	1.81167	88.1908
												3.04361	70.2317	1.7025	88.7568	1.82917	88.008
												3.05167	69.8053	1.72111	90.4269	1.83556	87.2839
												3.06639	69.4411	1.72917	90.5726	1.84361	87.2218
												3.07028	69.7398	1.74139	90.1442	1.84917	86.6853
												3.07722	69.493	1.75	89.6219	1.85556	86.7242
												3.1	69.0567	1.75833	89.559	1.86111	87.2217
												3.11222	69.3696	1.77528	89.1408	1.87694	87.1617
												3.1275	68.5111	1.78139	88.9618	1.89694	88.0034
												3.1375	68.5141	1.78889	88.4095	1.90778	87.2849
												3.1625	68.125	1.79528	88.1627	1.91333	86.8224
												3.16806	67.6372	1.80389	87.8201	1.92278	86.5882
												3.17472	67.6834	1.81778	87.2545	1.93417	85.7557
												3.18083	67.3595	1.82583	86.9096	1.95222	84.7153
												3.18722	66.6014	1.83333	87.0455	1.96389	83.9109
												3.19278	66.7018	1.84139	86.9157	1.97583	83.2576
												3.2025	66.1647	1.85167	86.7544	1.98333	82.8308
												3.20917	66.086	1.86056	86.5457	1.98889	82.878
												3.21444	66.2178	1.87361	86.4074	1.99694	82.758
												3.23833	65.1462	1.88556	86.737	2.0025	82.571
												3.24611	64.6657	1.89111	86.4122	2.00972	82.2896
												3.25167	64.5024	1.90056	86.438	2.02167	82.214
												3.26583	63.924	1.90639	86.2816	2.03222	81.9821
												3.2925	62.8887	1.91944	86.2377	2.04028	82.3156
												3.29778	62.3717	1.92722	86.7014	2.04667	82.214
												3.305	61.8023	1.93361	86.6082	2.05833	82.5967
												3.31194	62.1639	1.94333	85.811	2.06556	82.7279
												3.3175	62.0321	1.94944	85.969	2.07333	82.2346
												3.32639	61.9411	1.96722	85.7624	2.08139	82.2246
												3.33667	61.5153	1.975	85.1725	2.08722	82.6679
												3.34278	61.9201	1.98139	84.8374	2.09611	82.1522
												3.3525	61.71	1.99722	84.5702	2.10194	82.4351
												3.36139	61.2764	2.00611	83.956	2.11083	82.1661
												3.3675	61.3707	2.01194	84.2755	2.1225	81.5616
												3.375	61.045	2.01972	83.5979	2.12861	81.4671
												3.38306	60.2797	2.03222	83.1079	2.14028	81.3879
												3.39	60.0596	2.04417	82.9563	2.14639	81.3811
												3.40194	59.4449	2.05222	83.7095	2.16556	81.4441
												3.41167	58.844	2.06306	83.4802	2.17694	81.4323
												3.42139	58.6579	2.07556	83.1141	2.18639	81.1631
												3.43222	58.0923	2.08917	82.8038	2.19944	80.3733
												3.43861	58.1477	2.09444	82.5786	2.20639	80.1881
												3.44472	58.0511	2.10444	83.0227	2.21722	79.5554
												3.45861	57.2926	2.11056	82.608	2.23194	78.9316
												3.46722	57.2885	2.11667	82.5058	2.24222	78.4036
												3.48278	56.3198	2.12333	82.3109	2.24944	77.8475
												3.49361	56.4221	2.13556	81.9737	2.25611	78.0763
												3.51389	55.4509	2.1425	81.9482	2.27583	77.5796
												3.525	54.6613	2.15	81.6292	2.2825	76.6631
												3.53056	54.3087	2.15611	82.078	2.28778	76.322
												3.53611	54.0069	2.16306	81.7341	2.29361	76.949
												3.54639	53.5036	2.17167	81.5343	2.30028	77.0135
												3.55361	54.1581	2.17806	81.0327	2.31806	76.2204
												3.56083	54.1606	2.195	80.3849	2.33194	75.3768
												3.5675	53.7388	2.20444	80.3106	2.34028	74.6123
												3.57333	53.4517	2.21833	79.8922	2.34833	74.6922
												3.58639	52.9322	2.22472	79.6859	2.36111	74.4232
												3.60111	52.678	2.23	79.387	2.37611	74.3703
												3.61111	52.0979	2.23556	79.5301	2.3825	73.3953
												3.62389	51.7676	2.24806	78.9601	2.39222	72.5586
												3.63556	51.2648	2.25917	78.7777	2.40417	72.8579
												3.6525	50.6339	2.26444	79.1822	2.41667	71.9124
												3.66222	50.0215	2.27028	78.6836	2.42278	71.5596
												3.66694	49.9445	2.28	78.1078	2.43111	71.6358
												3.67417	49.703	2.28583	77.7252	2.44	71.0431
												3.68417	49.7994	2.29222	77.9442	2.45417	70.4574
												3.68861	49.0848	2.29917	77.7757	2.47306	4.57632
												3.69889	48.8018	2.31028	77.7359	2.48361	6.47328
												3.705	48.4789	2.31694	77.4058	2.50056	65.2329
												3.71333	47.8831	2.32361	77.0875	2.50667	70.1037
												3.72056	47.3211	2.32972	77.5461	2.51694	66.5284
												3.72528	47.3588	2.33694	77.7724	2.52528	67.1842
												3.73833	46.8975	2.34944	77.4613	2.53139	67.6698
												3.74972	46.6072	2.35806	76.8622	2.55111	65.0661
												3.75833	46.6603	2.36778	76.4804	2.55806	64.4907
												3.76444	46.4363	2.37444	76.2492	2.56694	64.2361
												3.78167	45.4474	2.38111	75.9753	2.57333	64.0456
												3.79639	44.9398	2.38972	76.0801	2.58167	63.6576
												3.8025	44.3714	2.39556	76.3962	2.59333	63.2139
												3.81056	43.9325	2.40444	76.0724	2.61167	63.1646
												3.82111	43.1489	2.415	76.14	2.63083	62.2511
												3.83556	42.281	2.42861	75.9664	2.64056	62.1187
												3.84139	42.2918	2.44583	75.367	2.6475	61.3943
												3.84778	41.9262	2.45667	74.995	2.6625	60.2878
												3.87	40.736	2.465	74.9244	2.67472	59.455
												3.88222	40.2541	2.47028	74.4832	2.68028	58.7912
												3.89083	40.1814	2.47639	74.967	2.68556	59.0873
												3.91722	39.076	2.48611	74.8659	2.69222	58.99
												3.93389	38.0197	2.49917	74.9266	2.69861	58.282
												3.94222	38.2116	2.50528	74.6175	2.70639	58.4359
												3.95917	37.5102	2.51333	74.7247	2.71194	58.0142
												3.97306	36.8829	2.52306	74.4645	2.71861	57.3289
												3.98111	36.2589	2.53	74.6333	2.72889	57.0699
												3.99333	35.8529	2.53528	74.9969	2.73806	56.667
												4	35.3383	2.55306	74.8523	2.74806	56.3696
												4.00639	35.129	2.55889	74.5708	2.76167	55.676
												4.01417	34.6707	2.56944	74.7025	2.78056	54.1413
												4.02444	34.1644	2.57889	74.9106	2.78944	53.8234
												4.03139	34.054	2.59167	74.9858	2.79806	53.135
												4.03722	33.8829	2.60528	74.9984	2.80944	52.6216
												4.0475	33.4032	2.61472	74.7973	2.81806	52.1196
												4.05611	32.6826	2.62806	74.6792	2.82333	51.5325
												4.0675	32.3239	2.63444	74.2513	2.82944	51.8773
												4.07583	31.8195	2.6425	74.1718	2.83778	51.6105
												4.08306	31.2044	2.65333	73.9167	2.84639	51.4008
												4.08944	30.9872	2.65917	73.5319	2.85361	50.3231
												4.0975	30.7218	2.66667	73.5149	2.85944	49.999
												4.10333	30.4107	2.67583	73.3021	2.86583	49.3863
												4.11056	30.1649	2.685	72.7687	2.875	48.7495
												4.12694	29.5834	2.69861	72.4433	2.89444	47.7683
												4.13333	28.9881	2.70556	72.1798	2.90944	47.2571
												4.14056	28.4567	2.71139	72.0236	2.92	46.9612
												4.14694	27.9958	2.72028	71.9972	2.92861	46.9519
												4.15389	27.8632	2.72722	71.4357	2.93556	46.3108
												4.16444	27.3714	2.73278	70.9719	2.94694	45.8447
												4.17111	26.908	2.73972	70.5967	2.95333	44.9901
												4.18278	26.2203	2.74667	70.364	2.96417	44.5281
												4.19111	25.8568	2.75611	70.2638	2.97	44.537
												4.2	25.3959	2.76556	70.2522	2.98028	43.7483
												4.2175	24.6164	2.77333	69.9656	2.98611	43.6116
												4.22083	24.8441	2.77889	69.4066	2.9975	42.987
												4.22667	24.3382	2.78472	69.1629	3.01167	41.9584
												4.23222	24.048	2.79028	68.7251	3.01722	42.2167
												4.24694	23.5738	2.79583	68.3967	3.02278	41.66
												4.25889	22.8049	2.80139	68.4244	3.03944	40.8721
												4.26528	22.6132	2.80722	68.0064	3.04833	40.1123
												4.27389	22.0378	2.81333	67.7496	3.05472	39.9867
												4.285	21.3156	2.82028	67.3117	3.0675	39.4234
												4.29444	20.9557	2.82944	67.4797	3.07556	39.0647
												4.30639	20.3129	2.84944	67.4987	3.08417	38.6103
												4.31806	19.9942	2.85528	67.3147	3.09472	37.8521
												4.32694	19.856	2.86278	66.7866	3.10028	37.3445
												4.33667	19.8707	2.87111	65.8851	3.1075	36.732
												4.34417	19.8766	2.87667	65.2071	3.11444	36.3868
												4.35306	20.1291	2.89	65.0518	3.12528	35.9395
												4.36167	20.6368	2.89972	64.3003	3.13667	35.5927
												4.37278	21.1393	2.90611	63.7201	3.1425	35.3986
												4.38111	21.4741	2.91389	63.6527	3.14917	35.1068
												4.38944	21.6881	2.92028	63.358	3.15556	34.6531
												4.39944	21.943	2.92917	63.2705	3.16417	33.845
												4.41111	22.1517	2.93472	62.7419	3.17139	33.676
												4.4175	22.0441	2.94222	62.4962	3.18778	32.209
												4.42583	22.2885	2.94861	62.1525	3.19306	31.441
												4.435	21.9902	2.95889	61.6794	3.20556	30.5758
												4.44028	21.7178	2.97833	61.5401	3.21083	30.0879
												4.44806	21.3905	2.98556	60.9972	3.21861	29.3562
												4.45472	21.2042	2.99639	60.1812	3.22972	27.9051
												4.46083	20.7112	3.00444	59.8272	3.23889	26.9334
												4.47944	19.5103	3.01167	60.1476	3.24917	25.7271
												4.48833	18.5369	3.01806	60.4214	3.25639	25.1789
												4.49389	17.951	3.02528	59.9174	3.26833	24.094
												4.5025	16.8961	3.03972	59.1082	3.27556	23.3861
												4.51	16.0525	3.05194	59.0224	3.28083	22.9599
												4.51722	14.8937	3.06056	58.3818	3.28722	22.5709
												4.53083	13.6204	3.06722	57.7797	3.29333	21.9645
												4.54139	12.5597	3.07306	58.0343	3.30056	21.8516
												4.54722	11.8155	3.0925	58.0436	3.30722	21.0935
												4.555	11.355	3.09972	57.625	3.31361	20.7123
												4.56222	10.9406	3.11167	56.9891	3.32556	19.2233
												4.56806	10.5981	3.12056	56.3774	3.33611	18.4515
												4.575	10.7226	3.13111	55.5196	3.35028	17.3298
												4.58583	10.3592	3.14944	54.3571	3.35611	16.981
												4.59444	10.2169	3.15722	54.1453	3.36806	15.8178
												4.60444	10.2046	3.16611	53.4739	3.38	14.7098
												4.61472	10.1015	3.17139	53.3816	3.39806	13.5603
												4.625	10.099	3.17722	53.5313	3.405	13.1277
												4.64417	10.7153	3.18556	53.2143	3.41167	12.5894
												4.65167	10.0971	3.19333	53.3392	3.425	11.864
												4.65889	9.46124	3.19944	53.0507	3.43583	11.1215
												4.66472	9.15419	3.20833	52.6824	3.44667	10.7066
												4.67167	8.59088	3.22194	51.8102	3.45361	10.6069
												4.68333	7.79489	3.22806	52.1091	3.46333	10.0188
												4.69306	7.18358	3.23583	51.6633	3.47	9.53066
												4.70278	7.07066	3.24139	51.1897	3.47778	9.12279
												4.72194	6.24258	3.24694	50.9362	3.49222	8.76085
												4.72806	5.6305	3.25417	50.6352	3.50083	8.52699
												4.73333	5.18767	3.26139	50.5771	3.51028	7.94513
												4.74278	4.63821	3.26694	50.0651	3.52028	7.67061
												4.78806	3.51743	3.27361	49.7919	3.52917	7.53144
												4.85778	2.65229	3.28056	50.1043	3.53722	6.98275
												4.86528	2.40773	3.29167	49.5038	3.54583	7.28706
												4.87306	2.41315	3.29778	49.3614	3.55417	6.90215
												4.87861	2.73247	3.30944	48.7992	3.56444	6.46917
												4.89861	3.20993	3.31861	48.1326	3.57306	5.90429
												4.91361	2.21931	3.32528	48.0162	3.57917	5.88352
												4.92389	1.57961	3.33222	47.7807	3.59	5.621
												4.93083	1.6234	3.34028	47.2459	3.59806	5.48778
												4.93667	1.94133	3.35	46.5046	3.60472	5.1519
												4.94639	1.62884	3.35778	45.9874	3.61194	4.85096
												4.95472	1.27337	3.36444	46.2296	3.6175	4.83098
												4.96056	1.8074	3.37056	45.8919	3.62361	4.63355
												4.96861	1.37703	3.37861	45.6513	3.62917	4.53465
												4.97944	1.02455	3.38472	45.2493	3.63694	4.33483
												4.99389	1.89862	3.39028	45.2467	3.64306	4.24746
												5	1.06056	3.39667	44.5802	3.65	4.34564
												5.01389	0.9949	3.40444	43.9659	3.6575	4.21546
												5.02861	0.821234	3.41028	43.5738	3.66417	3.94692
												5.03389	1.49534	3.42028	43.2517	3.67056	3.93348
												5.04528	1.37574	3.42667	43.142	3.67806	3.80382
												5.04944	1.59994	3.43194	42.6989	3.68361	3.54324
												5.05722	1.14994	3.43833	42.3677	3.68889	3.4675
												5.06417	1.15751	3.44889	41.8611	3.69583	3.75622
												5.07	1.88153	3.46028	41.1445	3.70278	3.40233
												5.07861	1.35429	3.46722	40.942	3.71056	3.33131
												5.08417	1.11178	3.47611	40.5612	3.71611	2.96313
												5.09444	1.03511	3.485	40.1647	3.72306	2.54966
												5.10167	0.676147	3.49056	39.9886	3.72889	2.92992
												5.10778	1.31421	3.49889	39.6865	3.73806	2.87317
												5.11611	1.09606	3.50417	39.7065	3.74444	3.27693
												5.13028	1.0711	3.51028	39.6799	3.75028	2.80871
												5.14417	1.57174	3.51611	39.4451	3.75722	2.3891
												5.15639	0.943947	3.52778	38.7727	3.76556	2.10364
												5.16333	0.707507	3.53694	38.8501	3.77389	1.97027
												5.17083	1.3432	3.54778	38.0769	3.78	2.55684
												5.17694	1.52934	3.55472	37.529	3.78639	2.37408
												5.18583	0.829716	3.5625	37.0258	3.7925	1.81018
												5.19361	0.576923	3.56806	36.8821	3.80111	1.90817
												5.20028	1.04292	3.57389	36.6545	3.80639	1.54685
												5.20639	0.667009	3.58972	35.8176	3.81833	1.33405
												5.21361	0.787198	3.60611	35.3396	3.82694	1.00319
												5.23528	0.473685	3.61167	34.7387	3.83639	1.3311
												5.23833	0.968431	3.6175	34.3852	3.84222	1.84472
												5.24806	0.65041	3.62556	34.0541	3.85222	1.05827
												5.26	0.569208	3.63444	33.6365	3.8575	1.2956
												5.26833	0.343959	3.64167	33.4467	3.87056	1.21702
												5.2875	0.322601	3.65056	32.9703	3.8775	0.849639
												5.2975	1.52613	3.65722	32.5461	3.88333	0.65626
												5.30306	0.901088	3.66667	31.9515	3.89306	1.01893
												5.31333	0.946477	3.67333	31.831	3.89861	0.897109
												5.31944	0.921934	3.68222	31.458	3.905	0.92984
												5.32667	0.547141	3.69333	31.1109	3.92056	0.695542
												5.33389	0.475139	3.69944	30.8685	3.92944	0.723298
												5.34861	0.609825	3.70889	30.778	3.93611	0.971251
												5.36361	1.08492	3.71611	30.4079	3.95028	1.07744
												5.37528	0.561456	3.73139	29.4868	3.95778	0.573355
												5.38972	0.678162	3.73806	28.892	3.965	1.07711
												5.39639	1.29105	3.74444	28.4266	3.97222	1.19665
												5.40361	0.942646	3.75167	28.1713	3.98	0.526906
												5.41028	0.64437	3.75972	27.8303	3.9925	1.39793
												5.41667	0.502815	3.76667	27.7304	4.00056	0.664237
												5.42444	0.939204	3.77361	26.729	4.01139	0.707748
												5.43028	1.14938	3.77972	25.9567	4.01667	0.444491
												5.4375	1.02997	3.78583	25.3529	4.02278	0.28868
												5.44444	0.31778	3.79139	25.0873	4.03583	1.37218
												5.45194	0.399018	3.79694	24.9378	4.04306	0.56208
												5.47083	0.402867	3.81083	24.3532	4.05111	0.778092
												5.47611	0.830414	3.81944	24.1224	4.05833	0.906926
												5.48444	1.15785	3.83306	24.0693	4.06667	1.0004
												5.49528	0.591148	3.83861	23.4238	4.07639	0.388502
												5.50472	0.360505	3.84528	23.0254	4.08444	0.272185
												5.52	1.24022	3.85583	22.4128	4.09333	0.28231
												5.52639	0.657135	3.8675	22.1188	4.09917	0.496997
												5.54556	0.690231	3.88111	21.3528	4.10833	1.06123
												5.56389	0.534655	3.89833	20.3445	4.11556	0.701195
												5.57389	0.31353	3.90556	19.9405	4.12861	0.967988
												5.585	0.353502	3.91333	19.4463	4.13528	0.947816
												5.595	0.907439	3.92056	18.9685	4.14389	0.452683
												5.60139	0.481745	3.93722	18.1614	4.15	0.812957
												5.60806	0.426428	3.94278	17.9903	4.1575	0.680775
												5.61639	0.120825	3.95167	17.6115	4.16611	0.625629
												5.62167	0.585517	3.95778	17.1901	4.17694	0.79494
												5.63083	0.058802	3.965	16.8219	4.18417	0.56327
												5.64083	0.132286	3.97417	16.2467	4.19139	0.699844
												5.64722	0.485137	3.98278	16.0897	4.19722	1.03498
												5.65389	0.572415	3.98944	15.8298	4.20306	1.13882
												5.66056	0.623893	3.99806	15.3608	4.20833	0.319572
												5.66972	0.550122	4.005	15.0141	4.21972	0.521185
												5.67778	0.389596	4.01444	14.4573	4.22667	1.53459
												5.68333	0.257851	4.02056	14.1079	4.23583	0.938015
												5.68944	0.261241	4.02667	13.9515	4.24667	0.0568271
												5.69472	0.623447	4.03278	13.5495	4.25333	0.540436
												5.70389	0.736624	4.03917	13.2102	4.26056	0.338035
												5.71278	1.52239	4.04806	12.7786	4.2675	0.556228
												5.72056	0.824721	4.05417	12.5131	4.27333	1.0162
												5.73139	0.685853	4.06833	11.9444	4.28083	0.88289
												5.73694	0.219803	4.07889	11.2884	4.29056	0.385684
												5.74583	0.082583	4.08556	11.134	4.29667	0.405796
												5.75139	0.18794	4.09139	10.9612	4.30222	0.276882
												5.75861	0.916927	4.1	10.7109	4.30944	0.139606
												5.76639	0.5464	4.11306	10.0588	4.31889	0.569468
												5.78333	0.424346	4.11972	9.67405	4.33028	0.222894
												5.78917	0.425146	4.13056	9.29528	4.33583	0.564708
												5.79722	0.295007	4.14444	8.83643	4.34306	0.149455
												5.80556	0.255715	4.15806	8.36037	4.35222	0.122351
												5.81111	0.785534	4.16694	8.40692	4.35972	0.777389
												5.81917	0.431208	4.17611	8.12222	4.36833	1.46841
												5.82583	0.739976	4.18361	7.81352	4.37583	0.735633
												5.83139	0.380433	4.19444	7.59227	4.3825	0.132753
												5.84111	0.393384	4.20056	7.53611	4.38833	0.168582
												5.84778	0.657295	4.21083	7.62804	4.39389	0.46321
												5.85472	0.157686	4.21778	7.28827	4.39944	0.265315
												5.86111	1.2973	4.22444	7.12325	4.40833	0.381972
												5.87111	0.602506	4.23028	6.89413	4.41528	0.424625
												5.87778	0.541239	4.23944	6.79446	4.42111	0.693216
												5.88861	0.793953	4.245	6.80269	4.42833	0.589832
												5.89472	1.24417	4.25667	7.16104	4.43389	0.538642
												5.90139	1.22171	4.26333	7.60583	4.44056	0.424917
												5.90722	0.394964	4.27583	8.10323	4.44639	0.137409
												5.91917	0.360486	4.28444	8.29944	4.45167	0.245806
												5.92917	1.0118	4.29	8.70184	4.45806	0.377918
												5.94694	0.932091	4.29833	9.05877	4.465	0.725408
												5.95722	0.478901	4.30417	9.1446	4.47111	0.399097
												5.96472	0.210016	4.31111	9.25914	4.47861	0.639965
												5.97028	0.0032714	4.31639	9.2243	4.48472	0.341139
												5.98361	0.366389	4.32583	9.29308	4.49444	0.00392915
												5.99194	1.08195	4.33222	9.27329	4.50194	0.161529
												5.99917	1.08131	4.33861	9.24266	4.50806	0.388987
												6.00583	0.525367	4.34583	9.10996	4.52222	0.938587
												6.01389	0.235683	4.35167	9.11511	4.52778	0.164304
												6.02056	0.286037	4.35778	9.02088	4.53833	0.509618
												6.02639	0.67281	4.36417	8.77728	4.54417	0.0999806
												6.03722	0.48514	4.38028	8.34962	4.5575	-0.0371457
												6.04333	1.01008	4.39417	7.2363	4.56389	0.298506
												6.05083	0.338554	4.40083	6.4233	4.57083	0.578264
												6.05806	0.741402	4.40694	5.81232	4.57639	0.431053
												6.06583	0.17778	4.42139	5.00335	4.58444	0.269209
												6.07361	0.40259	4.435	4.57535	4.59222	0.182134
												6.08333	0.718569	4.44306	4.61164	4.60333	0.202618
												6.09111	0.200166	4.45167	4.43854	4.61083	0.355312
												6.09833	0.801655	4.46056	4.29565	4.6175	0.477907
												6.10417	0.828402	4.46639	4.11331	4.62333	0.208936
												6.1175	0.372183	4.47333	4.32167	4.63167	0.759805
												6.12528	0.362492	4.48028	4.5699	4.64222	0.495722
												6.13083	0.655009	4.49194	4.49944	4.65306	0.647794
												6.14306	0.294631	4.4975	4.38862	4.66472	0.199003
												6.15222	0.0924546	4.50472	4.28299	4.67528	0.499277
												6.15778	0.716503	4.51111	4.49969	4.68278	0.026939
												6.16444	0.170095	4.51667	4.45041	4.69	0.401373
												6.175	1.28486	4.52361	4.47467	4.69778	0.941286
												6.18639	1.71168	4.53111	4.41659	4.70472	0.137467
												6.19583	0.467198	4.5425	4.14977	4.71639	-0.00797196
												6.20306	0.172058	4.55	4.1229	4.72444	0.612076
												6.22083	1.0704	4.55528	3.97867	4.73083	0.61901
												6.22861	0.713931	4.56083	3.84863	4.73611	0.323504
												6.23667	0.843247	4.56917	3.5198	4.74167	0.017418
												6.24361	0.509133	4.57667	3.36911	4.74778	0.489843
												6.25167	0.849501	4.58778	3.07429	4.76056	0.742973
												6.26083	0.314574	4.59333	3.09035	4.77639	0.8449
												6.27306	0.920324	4.60389	3.48258	4.79056	0.213403
												6.27944	0.371497	4.61056	3.3122	4.80444	0.10202
												6.28583	0.324837	4.61778	3.05215	4.81528	0.620322
												6.29694	0.17661	4.63056	2.57481	4.82361	1.24246
												6.30389	0.211028	4.63639	2.35355	4.82972	0.141186
												6.31083	0.438959	4.6425	2.21669	4.84028	0.154701
												6.32417	0.621008	4.65167	2.41959	4.85	0.0878728
												6.33389	0.464067	4.65917	2.16224	4.85917	0.382947
												6.34083	0.153891	4.66472	2.02276	4.86861	0.249064
												6.35083	0.4505	4.67028	1.98789	4.87694	0.269756
												6.35639	0.367216	4.67583	2.40434	4.88611	0.187897
												6.37667	0.912872	4.68472	2.52514	4.89222	0.0529216
												6.3825	0.638932	4.695	1.82474	4.90389	0.312035
												6.38861	0.333392	4.70222	1.70657	4.91333	0.126479
												6.39611	0.0654899	4.70833	2.03234	4.92333	0.251292
												6.40222	0.44627	4.71806	1.74099	4.93611	1.20834
												6.41361	0.844501	4.72778	2.02897	4.94194	1.17909
												6.4225	0.481917	4.7375	1.55158	4.94833	0.554416
												6.43056	0.503718	4.74361	1.68009	4.95361	0.0714885
												6.43639	0.451246	4.75333	2.1859	4.96028	0.572866
												6.44389	0.294114	4.75861	1.67246	4.96583	0.118983
												6.45111	0.440155	4.76528	2.15178	4.97167	0.479927
												6.45861	0.439305	4.77667	1.96249	4.97806	0.269995
												6.46389	0.436643	4.785	1.49984	4.98389	0.00344281
												6.46972	0.473062	4.79028	1.50479	4.99278	0.376343
												6.47889	0.610325	4.79583	1.34516	4.99944	0.637535
												6.48861	0.690244	4.81194	1.35537	5.00639	0.665849
												6.49417	0.376024	4.81806	1.46858	5.01167	0.11642
												6.50611	0.71572	4.82722	1.40757	5.02111	0.0988336
												6.51333	0.362565	4.83306	1.66728	5.02778	0.532975
												6.51944	0.340314	4.84417	1.8197	5.03417	0.063456
												6.52472	0.715122	4.85194	1.62201	5.05028	-0.00512011
												6.53167	0.757694	4.85861	1.40637	5.05583	0.345219
												6.54361	0.645928	4.86583	1.57122	5.06111	0.205034
												6.55083	0.302904	4.875	1.72341	5.06722	0.480018
												6.55722	0.737133	4.88083	1.97719	5.08083	0.182328
												6.57444	0.993267	4.88778	1.67646	5.08722	0.764891
												6.58083	0.336367	4.89778	1.67985	5.09722	0.625474
												6.58722	0.192945	4.90444	1.57404	5.10389	0.00553047
												6.59361	0.501229	4.91111	1.76965	5.11111	0.89875
												6.59944	1.17538	4.91778	1.38121	5.11667	0.517545
												6.60667	0.64591	4.93167	1.2756	5.1225	0.00663768
												6.61583	0.340846	4.93806	1.95327	5.12889	0.492694
												6.62333	0.560335	4.94333	1.41126	5.13556	0.507942
												6.63028	0.49462	4.95389	2.08102	5.14222	1.24552
												6.63722	0.44083	4.96639	2.13638	5.14861	1.09962
												6.64778	0.34382	4.97333	1.23827	5.15694	0.0119846
												6.66222	0.471622	4.98278	1.44765	5.16389	0.255314
												6.66778	0.457862	4.99	2.41777	5.16944	0.826615
												6.67528	0.425373	4.99694	1.33674	5.17639	0.60997
												6.68833	0.338664	5.00389	1.16374	5.18278	0.381292
												6.70417	0.377871	5.01194	1.15757	5.19667	0.00825405
												6.71139	0.74512	5.01806	1.7228	5.20528	0.78027
												6.71667	0.484246	5.03	1.37916	5.21667	1.36117
												6.72278	0.142051	5.0375	1.50046	5.22556	0.163741
												6.73444	0.37298	5.04389	1.3424	5.23111	0.0783973
												6.74	0.748891	5.05083	1.42324	5.24111	0.38898
												6.74556	0.828216	5.05667	1.17811	5.24722	0.39881
												6.75417	0.888623	5.06361	1.33456	5.2575	0.421454
												6.76139	0.618699	5.07194	1.09308	5.26306	0.113685
												6.76722	0.263576	5.08167	1.30818	5.26889	0.00583412
												6.77361	0.176327	5.10111	3.25181	5.27722	0.903476
												6.78611	0.809311	5.10806	1.73931	5.28278	1.06246
												6.79139	0.584538	5.11361	1.76924	5.28889	0.13533
												6.7975	0.616017	5.12139	1.61025	5.29778	0.687371
												6.80389	0.457343	5.12833	1.42365	5.30472	0.00324952
												6.81194	0.510243	5.13417	1.52166	5.31306	-0.0223673
												6.81972	0.299317	5.14333	1.36263	5.32056	0.279662
												6.82528	0.167559	5.15056	1.26415	5.32944	0.0692876
												6.83417	0.276269	5.16139	1.4466	5.34861	-0.000367406
												6.84556	0.26135	5.17861	1.09805	5.35861	0.749455
												6.85361	0.432878	5.18778	1.33191	5.36833	0.701967
												6.86278	0.762662	5.195	1.71801	5.37417	0.511431
												6.86917	0.442771	5.20361	1.46319	5.38361	0.757952
												6.87944	0.272338	5.20889	1.08016	5.39083	1.00727
												6.885	0.332888	5.21611	1.13974	5.40056	0.180871
												6.8925	0.326692	5.22389	0.939771	5.40583	0.690264
												6.89917	0.333855	5.23111	1.47961	5.41139	0.622614
												6.90833	0.341967	5.23639	1.12219	5.42194	0.124907
												6.91639	0.658281	5.24944	1.26391	5.42917	0.303803
												6.92694	0.508885	5.26556	0.990304	5.43472	0.121321
												6.93389	0.437403	5.2725	1.02137	5.44056	0.0897037
												6.94028	0.344398	5.27917	1.42882	5.44917	-0.00144272
												6.94583	0.973532	5.28528	1.3905	5.45472	0.14974
												6.95167	0.592243	5.29167	1.58103	5.46944	0.0358849
												6.96083	0.319141	5.29889	2.00491	5.47778	0.390074
												6.96861	1.32765	5.305	1.65104	5.48361	0.629683
												6.97833	0.553825	5.32083	1.12935	5.49111	0.788551
												6.98472	0.793742	5.32778	0.968704	5.49667	0.923361
												6.9925	1.10736	5.33667	1.68382	5.50444	0.390964
												6.99833	0.876601	5.355	1.48003	5.5175	0.0419288
												7.01056	0.780934	5.36528	1.24703	5.53361	0.299911
												7.01722	0.304804	5.37611	1.36672	5.54306	0.342057
												7.02833	1.0643	5.38222	1.21342	5.55306	0.110932
												7.03556	0.85314	5.38889	1.0391	5.55861	0.164224
												7.04278	0.339931	5.39528	0.96519	5.57083	0.928896
												7.05194	0.391673	5.40389	1.51465	5.57639	0.805181
												7.0575	0.346483	5.41194	1.83996	5.58917	0.0198056
												7.06722	0.694996	5.41917	1.15689	5.59556	0.182381
												7.07472	1.30098	5.425	1.12081	5.60278	0.200893
												7.08444	1.45847	5.43028	0.915789	5.61028	0.575206
												7.09028	0.848608	5.44056	1.12767	5.61556	1.01713
												7.09861	1.16274	5.44611	1.86348	5.62194	0.443062
												7.10972	0.139725	5.45222	1.04726	5.62917	0.974004
												7.12111	0.214855	5.45806	0.967828	5.63528	0.379326
												7.1275	1.14299	5.46389	1.07042	5.64972	0.177696
												7.13778	0.426496	5.47083	0.990653	5.65528	0.428345
												7.15639	1.28119	5.47778	1.21247	5.6675	0.165107
												7.16389	0.494596	5.48417	1.66954	5.67361	0.398312
												7.16917	0.463309	5.49556	0.979397	5.68472	0.436318
												7.17667	0.222929	5.50111	0.913434	5.69	0.148873
												7.18278	0.970467	5.50778	1.32642	5.69639	0.230738
												7.18944	0.614082	5.51417	1.16146	5.70194	0.464216
												7.19667	0.57112	5.52	0.999285	5.71	0.572772
												7.20722	0.512619	5.52583	1.26294	5.72056	0.564162
												7.21472	0.520069	5.53139	1.21014	5.72611	0.0469976
												7.22528	0.989341	5.53889	1.04836	5.73389	0.378203
												7.23083	0.892305	5.54611	1.33534	5.7425	0.0490484
												7.23667	0.483768	5.55194	1.09093	5.75722	0.244296
												7.24639	0.565325	5.56111	1.05943	5.76944	0.38688
												7.25389	0.1753	5.56861	0.935083	5.78056	0.186721
												7.26111	0.215215	5.57778	1.68171	5.79028	0.824419
												7.26778	1.68283	5.58333	1.59221	5.8025	0.344524
												7.27389	0.431122	5.59111	1.05143	5.81111	0.477606
												7.27972	1.04289	5.59667	0.901049	5.82	0.61228
												7.28944	0.630227	5.60278	1.35671	5.82972	0.63784
												7.295	0.32548	5.60861	2.03265	5.83611	0.28275
												7.31361	1.30392	5.615	1.22481	5.84556	0.133917
												7.32528	1.09356	5.62417	1.84314	5.85417	0.344659
												7.33167	0.120085	5.63278	0.98524	5.85972	0.491831
												7.34194	0.0472219	5.64139	1.79433	5.86556	0.401641
												7.35389	0.624111	5.64861	1.35597	5.87111	0.497344
												7.36028	0.242373	5.65556	1.25157	5.87667	0.152837
												7.37861	0.0955169	5.67167	1.71517	5.88333	0.446597
												7.38806	0.540921	5.68167	0.791969	5.88861	0.29384
												7.39333	0.355269	5.68722	0.789486	5.89472	0.0211205
												7.41306	5.51308	5.705	0.869857	5.90278	-0.0242311
												7.41972	1.03508	5.71028	1.04564	5.91667	0.969115
												7.43417	0.769823	5.71917	1.5936	5.93028	0.51148
												7.43944	0.38809	5.72472	1.15013	5.94083	0.00228989
												7.44833	0.338951	5.73056	1.13572	5.94611	0.162919
												7.45889	0.563553	5.73639	0.94189	5.96	0.0205765
												7.465	0.33077	5.74222	1.29174	5.96806	0.354499
												7.47028	0.661843	5.75167	1.13587	5.97472	0.358659
												7.47778	0.482857	5.75833	1.02713	5.98056	0.28252
												7.48556	0.869459	5.76806	0.877036	5.98611	0.0541613
												7.50139	0.174624	5.77444	0.94701	5.99611	-0.0364523
												7.51139	0.431692	5.78528	1.34122	6.00472	0.364645
												7.51778	0.496305	5.79139	1.14118	6.01056	0.924543
												7.52306	0.83025	5.79806	1.04865	6.01833	0.226018
												7.53111	0.405573	5.80417	1.17792	6.025	0.340528
												7.54194	0.449075	5.81083	1.2182	6.03056	1.10297
												7.5575	0.299719	5.82028	1.2018	6.03639	0.385653
												7.56639	0.499378	5.82917	1.79142	6.04167	0.07072
												7.575	1.09419	5.83833	1.70365	6.04944	0.254472
												7.58306	0.576002	5.85528	1.15588	6.06083	0.447632
												7.58944	0.585166	5.87056	1.01956	6.06611	0.305364
												7.595	0.635828	5.87611	1.43138	6.075	0.510466
												7.60056	0.413785	5.88194	1.55797	6.08278	0.0701815
												7.60639	0.572877	5.88722	0.928917	6.08833	0.410734
												7.61194	0.397637	5.89611	1.44011	6.09417	0.50833
												7.61944	0.834296	5.90528	0.834017	6.1	0.0738672
												7.62667	0.579514	5.91167	0.970582	6.10667	0.194416
												7.63389	0.462791	5.91944	1.04537	6.11528	0.00311269
												7.64111	0.30927	5.93639	0.933229	6.12083	0.091014
												7.64778	0.904242	5.94833	0.82525	6.12639	0.83061
												7.66778	0.332328	5.9575	0.939157	6.13361	0.289021
												7.67556	0.856313	5.96333	0.855312	6.13944	0.0649915
												7.68167	0.733041	5.96889	0.914823	6.15111	0.395641
												7.68861	0.745507	5.98333	0.985374	6.15694	0.0122067
												7.69861	0.61673	5.98917	1.07199	6.16278	0.0651002
												7.70611	0.634366	5.99472	1.00899	6.16861	-0.000174868
												7.71389	0.505845	6.00472	1.06421	6.17722	0.0263454
												7.72056	0.716818	6.01	1.41679	6.18389	0.801735
												7.72861	0.625066	6.02222	1.45111	6.18972	0.795068
												7.73944	0.863247	6.03444	1.79825	6.19917	0.0104044
												7.74639	0.901994	6.04222	1.46991	6.20806	0.697474
												7.75722	0.484515	6.05222	2.04099	6.21611	0.0871295
												7.76667	0.240945	6.06444	1.87695	6.22194	0.546141
												7.77222	0.564085	6.07583	0.941168	6.22722	0.261617
												7.77944	0.350797	6.08472	0.732654	6.23333	0.298701
												7.78528	0.62389	6.09111	0.986366	6.23944	0.0123836
												7.79889	0.446907	6.0975	1.1906	6.24861	0.212513
												7.80556	1.35161	6.10306	1.37946	6.25472	0.542998
												7.81167	0.425761	6.11194	1.09726	6.26944	0.395245
												7.81944	0.40749	6.12806	1.2796	6.27694	0.229061
												7.82639	0.0287685	6.14111	1.49122	6.28278	0.18713
												7.83333	0.595822	6.14667	0.845195	6.28917	0.139048
												7.84028	0.595909	6.1525	0.886776	6.29611	0.720914
												7.85417	0.890094	6.15889	1.18464	6.3025	0.446906
												7.86556	0.406696	6.17528	1.52498	6.30806	0.01372
												7.87444	1.15562	6.18889	0.788346	6.315	-0.0654818
												7.88278	0.603721	6.19694	1.18883	6.32194	0.174905
												7.88972	0.395483	6.20306	1.10811	6.32861	0.10294
												7.89611	0.534736	6.21	1.58298	6.33667	0.608343
												7.90306	0.598624	6.22139	1.27648	6.34278	0.143627
												7.90944	0.837731	6.22778	1.15878	6.35167	0.550707
												7.92167	1.17081	6.23444	1.38846	6.35972	0.580865
												7.93028	0.458275	6.24	1.7639	6.36611	0.499128
												7.94556	0.115797	6.2475	1.72448	6.3725	0.113312
												7.95889	0.953399	6.25333	1.55996	6.37778	0.387999
												7.96806	0.451206	6.26	1.03657	6.38861	0.44655
												7.97361	0.170478	6.26778	1.16362	6.3975	0.605894
												7.98167	0.705694	6.27472	0.816196	6.41	0.319642
												7.9925	0.52055	6.28	0.733271	6.41778	0.206021
												8.00444	0.321154	6.28806	1.1341	6.42611	0.329349
												8.01306	0.198466	6.29583	1.44618	6.4375	0.631687
												8.01917	0.394645	6.30444	0.70702	6.44417	0.235696
												8.025	0.81962	6.31222	0.90124	6.45361	0.0480037
												8.03444	1.094	6.31861	1.30806	6.46278	0.343418
												8.04222	0.490034	6.33056	1.3335	6.47083	0.287473
												8.04972	0.195939	6.33694	0.780376	6.47833	0.0370391
												8.05583	0.758024	6.3475	1.73598	6.48667	-0.0324168
												8.06139	0.836273	6.35639	0.967203	6.4925	0.764711
												8.06694	0.732891	6.36556	1.01899	6.49889	0.7267
												8.07333	0.900533	6.37139	1.55373	6.51028	0.582326
												8.08056	0.733714	6.37833	1.25061	6.51972	0.0186252
												8.09139	0.469446	6.38444	0.940594	6.53667	0.16689
												8.09806	0.323327	6.39222	0.778984	6.54278	0.00779283
												8.10361	0.312435	6.39833	1.1297	6.54861	0.237146
												8.1175	0.64163	6.40639	1.01426	6.55667	1.17219
												8.12611	0.687548	6.41417	0.822015	6.56194	0.418461
												8.14028	0.530145	6.42583	1.35592	6.56972	0.0950986
												8.14833	0.285916	6.43417	1.39348	6.5775	0.2205
												8.15694	0.188999	6.44444	1.21379	6.58306	0.0684239
												8.16389	0.270616	6.45	1.38084	6.58972	0.183317
												8.1725	0.888254	6.46056	0.950124	6.59639	0.0170899
												8.17944	1.22459	6.46611	0.789426	6.60222	0.18106
												8.18611	1.47845	6.47194	1.09739	6.61417	0.611351
												8.19278	0.834335	6.48667	1.16697	6.62056	0.204937
												8.20361	0.458877	6.49278	1.39279	6.62833	0.607196
												8.20917	0.976034	6.49889	1.04799	6.63667	0.141404
												8.21472	0.258785	6.50444	1.03117	6.64306	0.421523
												8.22167	0.221084	6.51417	1.12635	6.65	0.466031
												8.23167	0.185194	6.5225	1.23608	6.65861	0.185865
												8.24611	0.349907	6.53083	1.16471	6.66611	0.542219
												8.25139	0.29366	6.53778	1.24032	6.67667	0.150396
												8.25917	0.307721	6.54389	1.01405	6.68861	0.440601
												8.26556	0.412702	6.55694	1.02642	6.69472	0.310571
												8.27306	0.590322	6.56333	1.02538	6.70194	0.323048
												8.28333	0.700053	6.56917	1.1152	6.70972	0.600633
												8.30028	0.438431	6.57639	0.915353	6.71889	0.782769
												8.30556	0.306631	6.58361	0.980169	6.73722	0.18388
												8.31861	0.676388	6.59278	1.38643	6.74278	0.353007
												8.32694	0.986588	6.59806	1.12851	6.75361	0.272918
												8.33361	0.322693	6.60583	0.90886	6.75889	0.040996
												8.34056	1.27744	6.61111	0.771159	6.77417	-0.0459289
												8.35083	0.76604	6.61667	0.918845	6.78056	0.2165
												8.35694	0.635627	6.62833	0.949582	6.78722	0.0570447
												8.36722	0.271698	6.63389	0.974927	6.79694	0.108099
												8.37611	0.0304134	6.63944	1.23301	6.80583	0.0232491
												8.38278	0.534785	6.64778	1.135	6.81472	0.0313163
												8.39167	0.366829	6.65611	1.21543	6.83222	0.356785
												8.39806	0.67234	6.66167	1.18791	6.83889	0.408097
												8.40389	0.975926	6.67083	1.37457	6.84611	0.319718
												8.41222	0.302143	6.67778	1.39618	6.85389	0.549192
												8.41944	0.355282	6.68444	1.01927	6.86167	0.771917
												8.43139	1.00247	6.69389	1.04639	6.86694	0.273777
												8.44167	0.44775	6.69917	1.30714	6.8725	0.365552
												8.44806	0.569361	6.70861	0.967456	6.88333	0.588445
												8.45639	0.849525	6.72806	2.23782	6.89056	0.391219
												8.46333	0.331512	6.73389	1.56469	6.905	0.427942
												8.47111	0.618713	6.74194	0.869399	6.92139	0.182979
												8.47694	0.474951	6.74889	0.751229	6.93083	0.0358685
												8.48278	1.18572	6.75417	1.06766	6.93944	-0.00785249
												8.48972	1.18668	6.76667	0.863469	6.95	0.216623
												8.49806	0.413436	6.77556	1.75325	6.95889	0.0597119
												8.50722	0.385674	6.78472	1.14203	6.96861	0.000316283
												8.51583	0.901116	6.79083	1.06445	6.97417	0.253702
												8.52444	0.973904	6.79667	1.01826	6.9825	0.34579
												8.53222	0.3143	6.8075	0.989023	7.00111	4.13051
												8.53917	0.42999	6.81389	0.883652	7.00778	0.979285
												8.55167	0.743381	6.82139	1.10669	7.01417	0.554657
												8.56861	0.518357	6.84139	1.99606	7.025	6.78613e-05
												8.57444	0.785721	6.85361	1.31787	7.0375	0.235802
												8.59139	0.293062	6.87167	1.08157	7.04472	0.469978
												8.60472	0.00220122	6.88111	0.893497	7.05361	0.0476729
												8.61389	0.446928	6.88861	1.04332	7.06806	0.509068
												8.62139	0.555946	6.89472	0.899038	7.07667	0.542667
												8.63056	0.905174	6.90028	1.0768	7.08306	0.0282337
												8.63694	0.742648	6.9075	0.739302	7.08889	0.196107
												8.64667	0.701985	6.91528	0.980978	7.09556	0.378754
												8.65694	0.391315	6.92528	0.805615	7.10111	0.0697003
												8.66278	0.306854	6.93056	0.984232	7.10806	-0.00808028
												8.67111	0.568072	6.9375	0.917907	7.12361	0.553231
												8.68194	0.647936	6.94444	1.02756	7.13361	0.0503542
												8.68806	0.398773	6.95306	1.19017	7.14556	0.775168
												8.69556	0.171754	6.95861	1.13963	7.15556	0.26689
												8.70222	0.209841	6.96583	1.05859	7.16167	1.43137
												8.70944	0.498239	6.975	1.02779	7.16778	0.815115
												8.71778	0.943394	6.985	0.958863	7.17722	1.13902
												8.73278	0.278343	7.00278	0.978909	7.18333	0.645957
												8.74056	0.254353	7.01056	0.831461	7.19056	0.58133
												8.75333	0.63991	7.0175	0.798334	7.2	0.266118
												8.75972	0.720316	7.025	0.76819	7.20556	0.276739
												8.7675	0.874924	7.03167	0.951095	7.22472	7.00226
												8.77278	0.363229	7.04111	0.876024	7.23028	0.615227
												8.77972	0.617058	7.04667	1.23145	7.23778	0.851836
												8.78778	0.673177	7.05611	1.03362	7.24944	1.12049
												8.79361	0.801561	7.06917	1.26405	7.25611	0.0607128
												8.80972	1.42073	7.07972	1.63798	7.26167	0.282811
												8.81583	0.561438	7.08944	1.02467	7.28194	0.000579337
												8.82194	0.422284	7.10833	1.91511	7.28972	0.485405
												8.84194	0.302331	7.11417	1.30787	7.30667	0.167206
												8.84861	0.280398	7.12083	0.784019	7.31306	0.436299
												8.855	0.233277	7.13167	0.516543	7.31972	0.543447
												8.86139	0.363021	7.13806	1.72073	7.32611	0.273537
												8.86778	0.267495	7.14944	1.04668	7.33167	0.144039
												8.88028	0.263091	7.15611	0.871341	7.33861	-0.000696267
												8.88611	0.213859	7.16639	0.730404	7.34667	-0.0104398
												8.89167	0.400905	7.17361	0.748104	7.35444	0.495649
												8.89944	0.692914	7.18139	0.757457	7.36	0.15331
												8.90611	0.210774	7.18861	0.700722	7.36639	0.00408843
												8.91556	0.444481	7.19889	0.764576	7.37194	0.524254
												8.9225	0.265781	7.21694	0.88621	7.3775	0.294412
												8.92833	0.879361	7.22639	0.900704	7.38556	0.175144
												8.9375	0.72084	7.23417	0.895855	7.3925	0.745777
												8.94694	0.0960451	7.24111	0.768972	7.4	0.413696
												8.955	0.133507	7.24722	1.0811	7.41	0.161372
												8.96611	0.191603	7.25694	0.999826	7.41806	0.128733
												8.97444	1.1149	7.26583	1.01947	7.42861	0.147076
												8.98194	0.892482	7.27167	1.25121	7.43861	0.0194406
												8.99722	0.90842	7.28306	0.958974	7.44417	0.235914
												9.00667	0.596897	7.29389	1.1092	7.45194	0.178246
												9.01306	0.527014	7.30278	0.826162	7.46278	0.127365
												9.02611	0.303119	7.30806	0.982197	7.46806	0.262745
												9.03306	0.702833	7.31528	1.3356	7.47611	0.122843
												9.03917	0.259341	7.32611	1.11721	7.48194	0.662731
												9.04722	0.136898	7.33444	0.815138	7.49278	0.495077
												9.05528	0.307929	7.34333	0.771306	7.50111	0.109994
												9.06333	0.419549	7.35417	1.21491	7.50889	0.23382
												9.07028	0.364179	7.36111	1.26469	7.51833	0.00433351
												9.07639	0.345123	7.37861	0.825182	7.52556	0.633252
												9.08361	0.391388	7.3875	1.49205	7.53778	0.486912
												9.08889	0.564579	7.39694	1.15359	7.54722	0.0127613
												9.09889	0.989812	7.40444	0.947932	7.55556	-0.0498922
												9.10472	0.549905	7.41583	1.13117	7.56278	-0.00472807
												9.11222	0.700441	7.42167	1.34116	7.57083	0.43207
												9.12	0.322698	7.43	1.80937	7.57833	0.629921
												9.12583	0.136998	7.43667	1.26523	7.58889	0.630695
												9.14083	0.0998009	7.445	1.11601	7.60361	0.71032
												9.14639	0.342813	7.4525	1.27615	7.60972	0.953261
												9.15361	1.18426	7.45917	0.972433	7.61639	0.570251
												9.16056	0.147943	7.47028	0.858941	7.62167	0.114379
												9.16833	0.183617	7.47694	0.97641	7.62722	0.677135
												9.18111	0.225242	7.48361	1.28615	7.64611	1.02198
												9.18778	0.862693	7.49083	1.79742	7.65444	0.909047
												9.19333	0.593048	7.50278	0.986585	7.66667	0.369512
												9.20306	0.324884	7.50917	0.57786	7.68028	0.258601
												9.20861	0.300637	7.51583	0.728752	7.68583	0.156035
												9.21667	0.477819	7.52972	0.834001	7.69472	0.00136675
												9.22222	0.586714	7.5425	0.734053	7.70278	-0.0121199
												9.23111	0.345587	7.55	0.995039	7.70806	0.0998802
												9.24	0.343096	7.55917	0.799071	7.71389	0.101716
												9.24889	0.207881	7.5725	0.831759	7.72	0.0215937
												9.25472	0.841402	7.58917	0.797648	7.72639	-0.00613575
												9.26306	0.663648	7.60111	1.01742	7.73611	0.204081
												9.26917	0.797654	7.60667	0.916108	7.74583	0.063923
												9.27694	0.245923	7.6175	0.727425	7.7575	0.237758
												9.29	0.862847	7.62583	0.758977	7.76528	0.0652588
												9.29917	0.631145	7.64	0.824022	7.78167	0.397844
												9.31	0.316634	7.64583	0.736354	7.78806	0.0930033
												9.31556	0.145845	7.65222	1.19952	7.79972	0.266222
												9.32167	0.257993	7.66167	0.928597	7.80944	0.0212019
												9.32806	0.0740146	7.6675	0.777847	7.82528	0.110678
												9.33611	0.382776	7.67556	0.763656	7.83056	0.00748568
												9.34389	1.0389	7.68194	1.17089	7.8375	0.640655
												9.35389	0.388466	7.69333	0.752026	7.84667	0.135617
												9.36167	0.222434	7.70111	1.06501	7.85333	0.309965
												9.36722	0.404368	7.71028	1.16922	7.86278	0.68607
												9.37306	0.42402	7.72111	1.25891	7.87222	0.0416362
												9.38028	0.647076	7.73583	0.56747	7.88194	0.329846
												9.38861	0.2847	7.74139	1.32788	7.89139	0.507356
												9.39611	0.451904	7.75806	1.57934	7.90056	0.093333
												9.40278	0.877785	7.77028	0.687355	7.91361	0.583672
												9.40889	0.976193	7.78194	1.13169	7.92028	0.927177
												9.41972	1.09769	7.79444	0.764254	7.92806	0.0595415
												9.4275	0.381129	7.80083	0.693691	7.94222	-0.0185384
												9.43306	0.146494	7.80639	0.989176	7.94861	0.151019
												9.445	1.03587	7.8125	1.06202	7.95417	0.725183
												9.45167	0.245552	7.81889	1.82173	7.96139	0.442704
												9.46389	0.247376	7.82528	0.979097	7.96694	0.206815
												9.47944	0.712252	7.83167	1.43316	7.97278	0.117502
												9.49722	0.212258	7.83694	1.70492	7.98306	-0.0023615
												9.50278	0.223223	7.84806	1.29955	7.98917	0.254742
												9.50889	1.00915	7.85444	0.663264	7.9975	0.236474
												9.52028	0.521322	7.86778	0.637799	8.00917	0.293878
												9.52944	0.644131	7.87361	1.23946	8.02306	0.0775118
												9.53583	0.59645	7.87917	0.783863	8.02972	0.00462343
												9.54278	0.209349	7.885	0.761406	8.03889	0.371737
												9.55028	0.477549	7.89694	0.800284	8.04917	0.6721
												9.56389	0.346366	7.90833	0.611774	8.0575	0.1775
												9.57306	0.412206	7.91694	0.640176	8.06444	-0.00667039
												9.58028	0.577606	7.92389	0.6601	8.07028	0.13091
												9.59444	0.656574	7.92944	0.739507	8.07806	0.596734
												9.605	0.151739	7.94333	1.01261	8.08444	0.0633569
												9.61667	0.392883	7.95111	0.877317	8.1	-0.00848202
												9.62333	0.0412491	7.95917	0.978266	8.10556	0.150017
												9.64333	-0.0686475	7.96472	0.820139	8.11583	0.166719
												9.64944	0.424219	7.97139	0.934244	8.12694	0.0695715
												9.65833	0.25497	7.98139	0.962083	8.13444	0.226149
												9.66722	0.911475	7.9875	1.21191	8.14	0.165262
												9.67583	1.1321	7.99722	1.06896	8.14667	0.208637
												9.68167	0.868181	8.00389	0.964296	8.15444	0.165087
												9.68694	1.15782	8.01361	1.00629	8.1625	0.0478648
												9.69722	1.15054	8.02861	0.86235	8.17444	0.00404162
												9.71167	0.856696	8.03833	0.866777	8.18222	0.0068428
												9.72167	0.75322	8.04389	0.757645	8.19111	0.309583
												9.72694	0.156962	8.04944	0.693311	8.20333	0.275287
												9.73278	0.391803	8.05694	0.711887	8.2125	0.0175511
												9.74667	0.87585	8.06472	0.677153	8.21889	0.0272786
												9.75222	0.618101	8.07139	0.887999	8.22444	0.0919177
												9.75806	0.349417	8.08028	1.09497	8.23472	0.0805984
												9.76417	0.0538232	8.08667	0.877477	8.24	0.312379
												9.77194	0.252466	8.09306	1.15512	8.25528	0.111622
												9.77722	0.12242	8.10056	1.16278	8.26194	0.00393626
												9.78472	0.952109	8.11194	0.947215	8.26861	-0.0168717
												9.79306	0.624461	8.12694	0.653068	8.27389	0.101795
												9.80028	0.338906	8.13778	1.07363	8.28278	0.137132
												9.80861	0.139861	8.14417	1.25646	8.28833	0.628707
												9.81972	0.0889573	8.15167	1.14254	8.29417	0.170398
												9.82806	0.163407	8.15806	1.5893	8.30028	0.427545
												9.83361	0.56064	8.16361	0.739033	8.30722	0.537287
												9.83917	0.248729	8.16972	0.845833	8.31278	0.0277579
												9.84861	0.761663	8.17583	1.34927	8.31833	-0.0395736
												9.86417	0.198188	8.18583	1.10729	8.32917	-0.00295571
												9.86972	0.219494	8.19222	0.922356	8.33583	1.03039
												9.87917	0.0339161	8.19861	0.776406	8.34139	1.04373
												9.88556	0.558503	8.21139	0.663025	8.34694	0.0440945
												9.89111	0.587847	8.23028	1.39132	8.35306	0.195812
												9.89639	0.180097	8.23694	1.17378	8.36056	0.725429
												9.9075	0.189976	8.24611	1.26738	8.3675	0.469119
												9.91778	0.0694042	8.25694	0.664937	8.37389	0.00745593
												9.92361	0.126661	8.26333	0.955074	8.38111	-0.00425686
												9.93194	0.380413	8.27	0.845317	8.38722	-0.00208719
												9.93833	0.173113	8.27556	0.772215	8.39417	0.0788971
												9.94528	0.269156	8.28833	0.70162	8.41028	0.0705056
												9.95361	0.447221	8.29472	0.686014	8.41806	0.0114148
												9.96194	0.0871572	8.31194	0.699711	8.42389	-0.00482692
												9.97111	1.04739	8.32389	0.715105	8.44	-0.0134067
												9.98139	0.940439	8.33083	0.662248	8.44778	-0.006783
												9.9875	1.0683	8.33833	0.906404	8.4625	-0.00265669
												9.99694	0.258456	8.35333	1.04033	8.46806	0.305221
												10.0025	0.157663	8.35972	1.14642	8.47444	0.175967
												10.0097	0.200173	8.36528	0.90483	8.48917	0.168422
												10.0169	0.0418916	8.37056	0.967847	8.49611	0.0372146
												10.0286	0.166366	8.37861	0.775919	8.5025	0.295971
												10.0478	0.23931	8.39	0.940124	8.50861	0.0879671
												10.0564	0.058909	8.39611	1.06106	8.51611	0.12101
												10.0642	0.00396081	8.4075	0.950319	8.52278	0.268411
												10.0728	0.289659	8.4175	0.631523	8.52806	0.0801726
												10.0836	0.233021	8.42361	0.676373	8.53417	0.0321434
												10.0953	0.47941	8.42917	0.729185	8.545	0.516194
												10.1022	0.188758	8.44639	0.690201	8.55056	0.131236
												10.1136	0.048374	8.45417	0.844892	8.56444	0.143807
												10.1253	0.259235	8.46056	1.08355	8.57556	0.0040743
												10.1344	0.165415	8.46889	1.57261	8.58111	0.498809
												10.1417	0.376639	8.47639	1.52854	8.59667	0.0973625
												10.1556	0.718573	8.49083	0.847959	8.60222	0.45926
												10.1642	0.9163	8.50889	0.811013	8.60806	0.0881367
												10.1711	0.531619	8.51528	0.906722	8.61444	0.574703
												10.1794	0.543211	8.52333	1.18052	8.62139	0.638491
												10.1856	0.352802	8.53639	0.903172	8.62694	0.0112176
												10.1953	0.111515	8.54917	0.559459	8.63667	0.242411
												10.2022	0.766507	8.55556	0.731969	8.65639	4.07963
												10.2075	0.778111	8.56417	1.35972	8.66222	0.558396
												10.2142	0.427155	8.57889	1.09951	8.67528	0.00190284
												10.2203	0.542336	8.58444	0.66998	8.68889	0.551259
												10.2261	0.666994	8.595	0.435381	8.69528	0.0135386
												10.2317	0.118146	8.60111	0.827283	8.71167	0.848505
												10.2383	0.812682	8.60917	0.793199	8.7175	0.172602
												10.2483	0.309334	8.62111	1.24339	8.72556	-0.0186146
												10.255	0.15364	8.62722	0.983094	8.73389	-0.00147601
												10.2725	0.829677	8.63611	0.656455	8.74806	0.489399
												10.2797	0.141581	8.64389	1.32754	8.76167	0.932002
												10.2853	0.565701	8.65417	1.02623	8.76778	0.0848832
												10.2908	0.322892	8.66806	0.609042	8.77361	0.0363431
												10.2997	0.871791	8.675	0.936412	8.78	-0.000815966
												10.3178	0.441717	8.68861	0.736294	8.78667	-0.00297498
												10.3294	0.464925	8.70139	1.21327	8.79222	0.106192
												10.3417	0.621592	8.72056	1.55677	8.80639	0.446032
												10.3489	0.537293	8.73972	3.11126	8.81306	0.444138
												10.3544	0.900536	8.74639	1.01469	8.82111	0.0390683
												10.3622	0.691677	8.75222	0.590934	8.82778	0.0485112
												10.3678	0.298347	8.76556	1.13182	8.83333	0.0233245
												10.3739	0.230176	8.77333	0.698553	8.84639	0.511648
												10.3831	0.564837	8.77889	0.799232	8.8525	0.134906
												10.3894	0.115104	8.78556	1.60981	8.85861	0.628237
												10.4047	0.145442	8.79333	1.32868	8.86944	0.940199
												10.4167	0.218087	8.80111	0.820657	8.87472	0.0122434
												10.4222	0.308804	8.81139	0.487305	8.88056	0.134185
												10.4308	0.096462	8.81861	1.1283	8.89833	9.08313e-05
												10.4367	0.0339697	8.82583	0.800764	8.905	-0.00963297
												10.4422	0.0724743	8.83333	1.02494	8.91389	-0.00485868
												10.4533	0.289499	8.84	0.653575	8.92139	0.158032
												10.4625	0.316865	8.84833	1.25124	8.93444	0.283702
												10.4678	0.279133	8.85611	0.568344	8.94139	0.842848
												10.4767	0.721951	8.86194	0.879135	8.94694	0.725065
												10.4831	0.61264	8.86833	0.673713	8.95278	0.0213724
												10.4889	0.190017	8.87472	1.34762	8.95917	-0.0738502
												10.4975	-0.0285489	8.885	1.27125	8.97806	0.992618
												10.5039	0.250681	8.8975	1.67985	8.98389	0.169261
												10.5108	0.0230156	8.90778	1.46203	8.99	-0.0128491
												10.5186	0.167065	8.91889	0.779307	8.99583	-0.00174075
												10.5264	0.0898079	8.93	0.594169	9.00389	0.000354384
												10.5325	0.208729	8.94083	1.18591	9.02	0.000749341
												10.5422	0.0485007	8.94611	0.6498	9.02639	0.420713
												10.5483	0.186908	8.95417	0.629373	9.03389	0.510289
												10.5611	0.124968	8.96083	0.749141	9.04222	0.38496
												10.5664	0.148064	8.96944	1.28421	9.04833	0.037873
												10.575	0.724164	8.975	0.98962	9.055	0.0328379
												10.5811	0.379984	8.98444	1.28039	9.06083	0.115354
												10.5928	0.124201	8.99278	0.682624	9.07056	0.642888
												10.6117	-0.0247865	9.00361	0.40419	9.07611	0.436952
												10.62	0.257089	9.00944	0.886193	9.08194	0.0162835
												10.6272	0.22101	9.01972	0.980185	9.08722	0.202602
												10.6328	0.665834	9.02667	0.959323	9.1	0.44427
												10.64	0.361347	9.03333	0.968463	9.10667	0.10511
												10.6475	0.699653	9.045	0.847773	9.11194	0.241147
												10.6581	0.376447	9.05083	0.917157	9.1175	0.391449
												10.6647	0.196462	9.05889	0.82682	9.12306	0.913864
												10.6708	0.353083	9.06472	1.10297	9.12889	0.696517
												10.6783	0.162556	9.08417	1.25344	9.13722	0.0100387
												10.6861	0.0746717	9.09139	1.08584	9.14333	-0.0363495
												10.7006	0.278715	9.10278	0.695991	9.15472	-0.00335864
												10.7089	0.037547	9.10833	0.665638	9.16389	0.70601
												10.7186	0.00530341	9.12139	0.968626	9.17167	0.531247
												10.7253	0.170522	9.13	0.944807	9.1775	0.00883219
												10.7314	0.193659	9.14	0.710759	9.18472	0.260082
												10.7397	0.0528196	9.1475	1.02198	9.19556	0.519828
												10.7469	0.458848	9.15417	0.598085	9.20389	0.419163
												10.7544	0.853177	9.16278	0.539637	9.21167	0.0278319
												10.7628	0.42847	9.16944	0.522941	9.21806	0.0734965
												10.7683	0.560483	9.17667	0.545317	9.22639	0.0466033
												10.7753	0.127283	9.18722	0.603392	9.2325	0.00285899
												10.7808	0.057054	9.19639	0.926154	9.23861	0.359421
												10.7892	0.339206	9.20472	0.852469	9.24444	0.133835
												10.7953	0.0376597	9.21833	0.634406	9.25194	0.00658101
												10.8053	0.09007	9.22667	1.43425	9.26111	-0.01057
												10.8128	0.0505079	9.23278	0.641652	9.2675	-0.0061077
												10.8192	0.76213	9.24056	0.799143	9.27417	0.341942
												10.8253	0.510533	9.24889	0.624929	9.27972	0.204583
												10.835	0.379902	9.25556	0.67073	9.28583	0.344674
												10.8414	0.296761	9.26194	1.33251	9.29472	0.153054
												10.8603	0.00748828	9.26944	0.868594	9.31139	0.000376701
												10.8658	0.0728477	9.27806	0.939745	9.3175	-0.00804855
												10.8742	0.586158	9.28611	0.558616	9.32306	0.0309622
												10.8861	0.197996	9.29139	0.607535	9.33722	0.0125013
												10.8961	0.00193272	9.29806	0.817292	9.34583	0.512597
												10.9031	0.378072	9.30556	1.02964	9.35306	0.238636
												10.9083	0.468383	9.3125	0.688731	9.35944	0.0230656
												10.9161	0.124286	9.32	0.437637	9.36528	0.685988
												10.9292	0.172164	9.33389	0.642491	9.375	1.26435
												10.9353	0.720347	9.33972	1.42197	9.38472	0.0201182
												10.9431	0.638494	9.34583	0.898146	9.39083	-0.0166329
												10.9525	0.0396157	9.35222	0.953913	9.3975	0.0880523
												10.9633	0.517844	9.35917	0.888281	9.41639	0.0208454
												10.9731	0.0348308	9.36639	0.645121	9.42194	0.0841987
												10.9817	0.77249	9.37444	0.714699	9.43167	0.0254314
												10.995	0.753096	9.38222	0.572566	9.44056	0.252437
												11.0036	0.00393296	9.39222	1.05385	9.44889	0.0945152
												11.0128	0.00835716	9.39778	1.07658	9.45694	0.463905
												11.0233	0.635252	9.40667	0.680897	9.46611	0.139763
												11.0361	0.634762	9.41722	0.751616	9.47194	0.520695
												11.0453	0.00510481	9.43167	1.25455	9.47917	0.271923
												11.0536	0.129026	9.43833	0.966876	9.48528	0.763102
												11.0606	0.000455421	9.44667	0.631658	9.49333	0.779662
												11.0672	-0.0130034	9.45333	0.702175	9.49917	0.0129219
												11.0775	0.169547	9.46528	0.400434	9.51083	-0.0572204
												11.0886	0.531654	9.47222	0.86196	9.51667	0.140757
												11.0953	0.574391	9.48167	1.37539	9.5225	0.405306
												11.105	0.0310754	9.4875	1.05787	9.52833	0.0296837
												11.1117	0.482117	9.49361	0.503489	9.54056	0.298528
												11.1233	0.0124413	9.51139	1.08763	9.55056	0.0040092
												11.1328	0.0493014	9.5175	0.616288	9.55889	-0.0142999
												11.1392	1.03459	9.52361	0.846441	9.56694	-0.00274645
												11.1453	0.298731	9.52917	1.21499	9.57472	0.0461535
												11.1539	0.744159	9.535	1.23378	9.58444	0.0226233
												11.1642	0.258373	9.54111	1.29319	9.59306	0.00890648
												11.17	0.350091	9.54917	0.704159	9.59833	0.00254533
												11.1756	0.523766	9.5575	1.04004	9.605	-0.00087705
												11.1811	0.354982	9.56667	0.75944	9.61111	0.263066
												11.1883	0.0274861	9.58056	0.533866	9.6175	0.266618
												11.2006	0.288429	9.59028	1.37863	9.63639	0.119603
												11.2153	0.00418774	9.60194	1.50114	9.64639	0.0803666
												11.2208	0.219438	9.60806	0.942741	9.65222	0.0425662
												11.2278	0.115461	9.61583	0.730308	9.65806	0.517791
												11.2336	0.569815	9.62806	0.723419	9.66389	0.205655
												11.2486	0.509122	9.63361	1.34106	9.66944	0.0390928
												11.255	0.492731	9.64167	1.51874	9.675	-0.0187732
												11.2747	1.23519	9.64972	0.70049	9.68056	-0.0100207
												11.2817	0.690821	9.66	0.548435	9.68639	-0.00170478
												11.2911	0.0519127	9.66778	0.904133	9.69194	0.22079
												11.3003	0.186921	9.67639	0.617856	9.71	0.688863
												11.3144	0.727829	9.68194	0.512426	9.71556	0.0375062
												11.3269	0.293653	9.68806	0.581144	9.72667	0.166369
												11.3328	0.00667998	9.69833	0.999522	9.74583	0.000260591
												11.345	0.014836	9.70389	1.21996	9.75694	-0.0186211
												11.3519	0.641608	9.71278	0.633787	9.76472	0.0876066
												11.3594	0.863148	9.71861	0.764858	9.77056	0.0330124
												11.3653	0.247911	9.72639	0.779943	9.77889	0.524838
												11.3725	0.0712011	9.73306	0.720678	9.78833	0.214792
												11.3789	0.41225	9.73917	0.831165	9.8025	0.424818
												11.3875	0.0355966	9.75139	0.799058	9.80972	0.09921
												11.3953	-0.00351356	9.75861	0.533064	9.82333	0.539788
												11.4061	0.510216	9.76972	0.604243	9.83222	0.0691824
												11.4175	0.118144	9.77583	0.717989	9.8375	-0.00801856
												11.4339	-0.000149249	9.78361	0.677754	9.84667	-0.00717149
												11.4403	0.11985	9.79028	1.08463	9.85972	0.711099
												11.4489	0.453767	9.79667	0.843608	9.86917	0.21091
												11.4619	0.424123	9.80306	1.24362	9.88528	0.00226399
												11.4722	0.0117251	9.81611	1.18307	9.89722	-0.0267944
												11.4786	-0.0386127	9.82639	1.13036	9.90333	-0.0104655
												11.4875	0.0121129	9.8375	1.60864	9.91556	-0.000492598
												11.4933	0.278538	9.84333	1.00984	9.92556	0.00194612
												11.5003	0.577875	9.84944	0.946568	9.93111	0.168644
												11.5169	0.687723	9.855	0.984051	9.93917	0.105249
												11.5264	0.0083356	9.86111	0.710729	9.94778	0.381077
												11.5411	-0.0851966	9.87333	0.490373	9.95833	0.141533
												11.5486	0.175446	9.87944	0.683016	9.96556	0.00800045
												11.5572	0.0939346	9.89667	0.961988	9.97111	0.406944
												11.5661	0.447942	9.90278	0.527754	9.97694	0.533834
												11.575	0.115391	9.91083	0.683189	9.9825	0.0479248
												11.5806	0.786608	9.91611	0.766886	9.98778	0.374887
												11.5872	0.187128	9.92639	1.01127	10.0019	0.123455
												11.5964	0.121012	9.93222	0.6091	10.01	0.350399
												11.6019	0.130416	9.9425	0.526707	10.0192	0.121457
												11.6094	0.220456	9.94778	0.497328	10.0297	-0.000954706
												11.6178	0.189519	9.95361	0.662286	10.035	0.413718
												11.6281	0.136595	9.95972	0.636273	10.0411	0.178114
												11.6353	0.102403	9.96611	1.05026	10.0483	0.129062
												11.6419	0.226582	9.97778	0.912406	10.0583	0.00779592
												11.6475	0.099226	9.98417	1.10979	10.0689	-0.0174827
												11.6556	0.121799	9.99222	0.816853	10.0753	-0.00837821
												11.6625	0.105592	10	0.866313	10.0808	-0.0024851
												11.6681	0.0355236	10.0186	1.11614	10.0886	0.216009
												11.6789	0.63628	10.0292	1.11076	10.0956	0.337915
												11.6864	0.385448	10.0364	0.918331	10.1044	0.257018
												11.6931	0.949409	10.045	0.753989	10.1175	0.0134298
												11.7022	0.708198	10.0539	0.704223	10.1239	0.289636
												11.7108	0.503107	10.0594	1.06895	10.1356	0.0364797
												11.7192	0.0473935	10.0664	0.713822	10.1422	0.407224
												11.7297	0.0822544	10.0806	0.579683	10.1497	0.206997
												11.7378	0.30667	10.0883	0.860437	10.1578	0.00403822
												11.7431	0.92619	10.0983	0.545405	10.1647	-0.0193515
												11.7517	0.605228	10.1128	0.660291	10.1711	-0.00589165
												11.7633	0.00330962	10.1189	0.53971	10.1808	0.10544
												11.7731	0.277164	10.1256	0.484387	10.1922	0.0470144
												11.7822	0.692224	10.1314	0.541459	10.1989	0.0114373
												11.7894	0.757988	10.1414	0.820973	10.2061	-0.00305445
												11.7972	0.247004	10.1483	0.576212	10.2133	-0.00694849
												11.805	0.620766	10.1539	0.501578	10.2208	0.190965
												11.8142	0.0730049	10.1608	0.538567	10.2289	0.104989
												11.8228	0.0704221	10.1667	0.557426	10.2389	0.0226919
												11.8303	0.156693	10.1797	0.785619	10.2456	0.227528
												11.8417	0.0379546	10.1922	0.925145	10.26	0.0722857
												11.8519	0.448964	10.2019	0.7434	10.2667	0.112299
												11.8694	0.132973	10.2078	0.861305	10.2719	0.0309833
												11.8775	0.00230496	10.2172	0.510741	10.2797	-0.00406737
												11.8914	0.348229	10.2336	0.639306	10.2869	-0.0117868
												11.8986	0.0325668	10.2444	1.23782	10.2928	0.206289
												11.9053	0.302138	10.2522	0.829385	10.3011	0.200371
												11.9119	0.317514	10.2597	1.25944	10.3108	0.0226475
												11.9178	0.0299359	10.2658	0.941005	10.3175	-0.0128373
												11.9236	-0.025964	10.2728	0.512666	10.3247	-0.00993673
												11.9369	0.451726	10.2822	0.743352	10.3328	-0.00350511
												11.9517	0.0214063	10.2883	0.789165	10.34	0.249478
												11.9586	0.063651	10.2961	1.56264	10.3458	0.125426
												11.9681	0.212233	10.3106	1.38598	10.3614	0.0171395
												11.9747	0.367044	10.3269	1.19137	10.3689	-0.00533855
												11.9817	0.556017	10.3344	0.924819	10.3744	-0.00808783
												11.9875	0.172038	10.3406	0.781266	10.3817	-0.00733794
												11.9928	1.04167	10.3475	0.563879	10.3878	-0.00486689
												11.9983	0.0639434	10.355	0.740055	10.3939	-0.00315716
												12.0075	0.223588	10.3656	0.385773	10.4033	0.0921156
												12.0147	0.209206	10.3753	0.720899	10.4086	0.0702344
												12.0233	0.0160403	10.3831	0.482351	10.4153	0.186582
												12.0325	-0.0284649	10.3889	0.756179	10.4222	0.108144
												12.0456	0.609758	10.4011	0.907108	10.4278	0.0368854
												12.0558	0.539762	10.4067	0.55244	10.4411	0.22851
												12.0611	0.206465	10.4172	1.03829	10.4481	0.0568833
												12.0744	0.00975515	10.4239	0.828788	10.4544	0.0950925
												12.0844	0.319688	10.4358	1.21876	10.4603	0.0146729
												12.0911	0.0299063	10.4425	0.962103	10.4717	-0.0182513
												12.1019	0.0227321	10.4539	0.671063	10.4844	0.134553
												12.1131	0.331038	10.4608	0.77559	10.4942	0.0392058
												12.1236	0.316921	10.4811	1.02494	10.5028	0.56385
												12.1319	0.114488	10.4869	0.855152	10.5122	0.289387
												12.1378	0.000429524	10.4931	0.682318	10.5186	0.0089749
												12.1447	-0.0121624	10.5006	0.53743	10.5292	-0.0497435
												12.1578	0.453014	10.5061	0.636896	10.5397	0.193147
												12.1669	0.188859	10.5125	0.500203	10.5458	0.18371
												12.1756	1.00118	10.52	0.512626	10.555	0.0130956
												12.1825	0.657929	10.5256	0.515125	10.5603	0.0474124
												12.1889	0.443558	10.5319	0.797705	10.5672	0.00190274
												12.1944	0.95571	10.5431	0.825036	10.5744	0.165753
												12.2	0.982912	10.5486	0.718796	10.5819	0.45079
												12.2056	0.128656	10.555	0.561723	10.5886	0.105272
												12.2111	0.225525	10.5606	0.484562	10.6003	0.144941
												12.2194	5.44635e-05	10.5681	0.441115	10.6067	0.233905
												12.2253	0.299	10.5758	0.632213	10.6122	0.606813
												12.2328	0.747662	10.5833	0.7826	10.62	0.138635
												12.2417	0.656225	10.5892	1.02005	10.6281	-0.00196958
												12.2489	0.0833336	10.5975	0.54189	10.6472	1.53399
												12.255	-0.0467321	10.6039	1.1875	10.6536	0.734638
												12.2608	0.43119	10.6147	0.416214	10.6597	0.00708999
												12.2728	0.806921	10.6225	0.921469	10.6664	0.567547
												12.2886	0.802575	10.6297	0.445844	10.6744	0.00551188
												12.3014	0.139909	10.6356	1.48103	10.685	-0.00445811
												12.3153	0.0989934	10.6425	0.80969	10.6928	1.0056
												12.3225	0.814151	10.6503	1.57107	10.7028	0.436104
												12.3286	0.2024	10.6575	1.13812	10.7083	0.684386
												12.3353	0.330884	10.6633	0.552235	10.7153	0.0976077
												12.3522	0.00817312	10.6689	0.90923	10.7306	-0.0107183
												12.3606	-0.00763268	10.6769	0.381014	10.7439	-0.00113055
												12.3661	0.629787	10.6858	0.801666	10.7514	0.000437949
												12.3717	0.727596	10.6972	0.550461	10.7572	0.0584948
												12.3772	0.381049	10.7053	0.661116	10.7628	0.0308533
												12.3831	0.00426115	10.7114	0.370324	10.7683	0.16896
												12.3892	-0.0118909	10.7211	0.61924	10.7742	0.0945386
												12.4003	-0.000960042	10.7339	0.892342	10.7878	0.0200122
												12.4069	0.333094	10.7394	0.812807	10.7947	-0.0023442
												12.4131	0.178387	10.7464	0.73385	10.8003	0.419583
												12.4197	0.0147738	10.7528	0.510952	10.8117	0.19764
												12.4342	0.216002	10.7611	0.547444	10.8214	0.475547
												12.4436	0.790162	10.7669	0.482445	10.8294	0.987019
												12.4539	0.692021	10.7753	0.44425	10.8372	0.068828
												12.4617	0.0116068	10.7814	0.340104	10.8508	-0.0201325
												12.4675	0.807942	10.7922	1.21361	10.8678	-0.000392338
												12.4756	0.0114665	10.8067	0.781486	10.8731	0.000815972
												12.4897	-0.0110997	10.8125	0.654144	10.8869	0.00124433
												12.5033	0.201851	10.8203	0.869199	10.8925	0.000763371
												12.5181	0.0576899	10.8308	0.787979	10.8994	0.0929911
												12.5239	0.00502958	10.8397	0.732739	10.9061	0.350664
												12.53	0.18169	10.8469	0.750819	10.9119	0.261626
												12.5439	0.0547367	10.8606	0.419177	10.9192	0.0642235
												12.55	0.522128	10.8697	0.416351	10.9281	0.310632
												12.5553	0.642149	10.8775	0.443418	10.9344	0.230533
												12.5669	1.26329	10.8903	0.333425	10.9414	0.0507935
												12.5742	0.344913	10.8967	0.734229	10.9519	0.0913043
												12.5808	0.410611	10.9067	0.797034	10.9647	0.00293349
												12.5908	0.878777	10.9178	0.821231	10.9733	0.34289
												12.5967	0.361398	10.9253	1.46354	10.9803	0.106312
												12.6097	0.120319	10.9336	0.956084	10.9858	0.00795419
												12.6283	0.0523095	10.9392	1.1169	10.9919	0.152282
												12.6417	0.326628	10.9556	0.956045	10.9983	0.0286291
												12.6489	0.0797224	10.9617	0.755376	11.0069	0.23304
												12.6547	0.476799	10.9708	0.465038	11.0158	0.185188
												12.6631	0.51289	10.9775	0.544717	11.03	0.0115374
												12.6722	0.398426	10.9842	0.62242	11.0439	0.0874762
												12.6778	0.0352037	10.9969	0.652455	11.0572	0.00622309
												12.6833	0.215839	11.0053	0.74873	11.0703	0.334181
												12.6906	0.316062	11.0142	1.29146	11.0778	0.0981092
												12.7075	0.567825	11.0206	0.620788	11.0844	0.228311
												12.7161	0.0569511	11.0306	0.772542	11.1033	0.275878
												12.7308	-0.0400736	11.0381	0.352814	11.1233	0.0182046
												12.7411	-0.00184114	11.0439	0.377509	11.1286	0.439922
												12.7486	0.0782186	11.0508	0.535343	11.1408	0.0984461
												12.7597	0.0309222	11.0569	0.439219	11.15	-0.00153776
												12.7722	0.0044595	11.0669	0.663926	11.1653	-0.00998598
												12.7794	-0.00200242	11.08	0.710454	11.1711	-0.00263378
												12.7867	0.240036	11.0856	0.590052	11.1833	0.000514651
												12.7925	0.552618	11.0911	0.725415	11.1922	0.0010607
												12.8025	0.491187	11.1006	0.666234	11.1978	0.00101321
												12.8111	0.426418	11.1094	0.670497	11.2033	0.35465
												12.8183	0.128046	11.115	0.743029	11.2167	0.26066
												12.8244	0.533875	11.1206	0.820083	11.2222	0.048248
												12.8306	0.0640944	11.1264	0.834143	11.2325	-0.036753
												12.8386	0.341468	11.1317	0.834002	11.2394	0.236111
												12.8447	0.797764	11.1442	0.618346	11.25	0.0463217
												12.8514	0.393344	11.1583	0.402742	11.2592	-0.000540197
												12.8589	0.447351	11.1664	0.441069	11.2656	-0.00529797
												12.8667	0.342117	11.1731	0.870895	11.2728	0.14399
												12.8722	0.0603093	11.18	0.881555	11.2806	0.0660505
												12.8814	-0.0296783	11.1925	0.691919	11.2875	0.167752
												12.89	0.608561	11.1986	0.534546	11.2936	0.162859
												12.8986	0.0816687	11.2053	0.367487	11.3067	0.0327784
												12.9069	0.102598	11.2186	0.712857	11.3125	-0.00125466
												12.9142	0.2004	11.2261	0.735159	11.3189	-0.0106331
												12.9308	0.0419729	11.2347	0.715817	11.3253	0.09623
												12.9442	0.0237338	11.2411	0.694885	11.3314	0.0778037
												12.9497	0.233225	11.2508	0.813513	11.35	0.219971
												12.9561	0.366418	11.2575	0.822641	11.3606	0.0692562
												12.9653	0.187112	11.2689	1.11267	11.3675	0.0117566
												12.975	0.0054255	11.2808	0.749832	11.3775	-0.0120363
												12.9836	-0.0158082	11.2889	0.452652	11.3847	-0.0102754
												12.9903	0.684422	11.2986	1.08861	11.3936	-0.00592158
												12.9961	0.197846	11.3069	0.749455	11.4047	0.122483
												13.0014	0.00270058	11.3136	0.427386	11.4206	0.0714246
												13.0075	0.323969	11.3289	0.462227	11.4294	0.0217864
												13.0228	0.494367	11.3439	0.426559	11.4425	-0.00468575
												13.0286	0.119876	11.355	0.47156	11.4481	-0.00644837
												13.0383	0.49415	11.3722	0.288788	11.4539	-0.00633126
												13.0453	0.529052	11.3797	0.358791	11.4644	0.19933
												13.0542	0.0458642	11.3875	0.696105	11.4786	0.284075
												13.0625	-0.0481452	11.4072	2.01247	11.4867	0.761294
												13.0697	0.816113	11.4144	0.569005	11.4931	1.00191
												13.0814	0.429692	11.4267	0.390169	11.5086	0.43522
												13.0925	0.414994	11.435	0.813152	11.5142	0.00971369
												13.0978	0.238391	11.4406	0.423305	11.5278	0.539959
												13.1039	0.16516	11.4503	0.413892	11.5333	0.437643
												13.1164	0.362255	11.4567	0.418965	11.5472	0.00760091
												13.1239	0.0364987	11.4653	0.441431	11.5531	-0.0160834
												13.1331	-0.0276067	11.4708	0.592663	11.5583	-0.00545879
												13.1386	0.9095	11.4778	0.489276	11.5667	-0.000313734
												13.1458	0.183718	11.4853	1.17238	11.5739	0.05285
												13.1572	-0.000185895	11.4914	1.08851	11.5831	0.228546
												13.1669	-0.00555784	11.4989	1.12874	11.5992	0.200459
												13.1739	-0.00162399	11.505	0.91094	11.6086	0.679276
												13.1814	0.266066	11.5156	0.678605	11.6139	0.800908
												13.1892	0.125861	11.5217	0.526557	11.6233	0.0381573
												13.195	0.0171052	11.5278	0.477922	11.6353	0.0244597
												13.2011	-0.0143888	11.5425	1.23942	11.6442	-0.000121393
												13.2117	0.0699481	11.5503	0.416735	11.6494	-0.00289285
												13.2269	0.0138075	11.5567	0.674447	11.6553	-0.00362267
												13.2428	0.649706	11.57	0.648659	11.6686	-0.00460764
												13.2494	0.798731	11.5764	0.538812	11.6794	-0.00354138
												13.2644	0.0380865	11.5831	0.949651	11.6856	-0.00240977
												13.2739	0.242196	11.5928	0.535972	11.7006	-0.00222562
												13.2842	0.249429	11.5981	0.463977	11.71	-0.00166237
												13.3014	0.0104223	11.6086	0.795132	11.7153	0.173667
												13.3106	-0.0218122	11.6206	0.97037	11.7225	0.127267
												13.3183	0.0787362	11.6275	1.21388	11.7317	0.0788285
												13.3236	0.0253951	11.6372	0.531375	11.745	0.0222682
												13.3353	0.245951	11.6464	0.375495	11.7539	-0.00154642
												13.3411	0.231421	11.6539	0.34662	11.7611	-0.00914392
												13.3489	0.0496612	11.6642	0.560152	11.7808	0.0780251
												13.3561	0.431278	11.6731	0.803794	11.7906	0.0335299
												13.3625	0.0734825	11.6789	0.754465	11.8008	0.36652
												13.3753	-0.0144479	11.6853	1.00819	11.8194	0.193146
												13.3839	-0.00194023	11.6947	0.837624	11.8253	0.711324
												13.3928	0.223176	11.7011	0.429809	11.8333	0.193088
												13.4047	0.122211	11.7067	0.248862	11.8431	0.00101822
												13.4106	0.11352	11.7183	0.562413	11.8528	0.039101
												13.4161	0.0213208	11.7267	0.640893	11.8608	0.0015649
												13.4217	0.325893	11.7322	0.714896	11.8661	0.140074
												13.4272	0.109521	11.7378	0.594581	11.8728	0.0589749
												13.4342	0.0012552	11.7492	0.30282	11.8794	0.0123699
												13.4414	0.292789	11.755	0.902182	11.8861	0.0782909
												13.4472	0.0542326	11.7606	0.685982	11.8919	0.0298459
												13.4569	0.663456	11.7661	1.12563	11.905	0.192698
												13.4633	0.0523088	11.7719	0.431134	11.9108	0.0841883
												13.4731	0.621577	11.7775	0.297951	11.9181	0.0348684
												13.4922	1.92031	11.7833	0.978565	11.9236	0.00376476
												13.4992	0.345524	11.7919	1.65087	11.9292	-0.00877464
												13.5047	0.111293	11.7978	0.75169	11.9397	-0.013975
												13.5119	0.275062	11.8039	0.303169	11.9453	-0.00809132
												13.5186	0.727023	11.815	0.304763	11.9519	-0.00424532
												13.5242	0.841664	11.8217	0.407048	11.9575	-0.00195066
												13.53	0.0241929	11.8269	0.524715	11.9631	-0.000693865
												13.5364	0.124256	11.8369	0.41064	11.9686	0.11818
												13.5419	0.473239	11.8456	0.44642	11.9744	0.084284
												13.5564	0.507328	11.8547	1.00975	11.9833	0.342374
												13.565	0.196567	11.8619	0.970424	11.9906	0.385653
												13.5728	0.0506535	11.87	1.54438	12.0042	0.0411016
												13.5825	-0.00537687	11.8836	0.679017	12.0097	-0.00928829
												13.5878	-0.00332817	11.8956	0.420453	12.0153	0.0110245
												13.5953	0.650387	11.9025	0.676099	12.0208	0.00218378
												13.6014	0.253483	11.9231	0.9286	12.0272	0.385044
												13.6081	0.295992	11.9339	0.779246	12.0353	0.424561
												13.6192	0.389427	11.9439	0.336756	12.0408	0.132193
												13.6247	0.441034	11.9542	0.357753	12.0547	0.205906
												13.6322	0.111685	11.9608	0.588205	12.0603	0.327532
												13.6383	0.203533	11.9739	0.916948	12.0658	0.298864
												13.6458	0.223031	11.9794	0.600562	12.0717	0.0423843
												13.6525	0.164053	11.9872	0.668349	12.0778	-0.0281177
												13.6642	0.249351	11.9953	1.28393	12.0961	-0.00892964
												13.6706	0.0917318	12.0011	0.722253	12.1028	0.0410643
												13.6761	0.0212153	12.0092	1.30378	12.1089	0.0159184
												13.6817	0.47223	12.0228	0.730537	12.1258	0.0043194
												13.6872	0.163598	12.0311	0.683827	12.1314	0.000814751
												13.6931	0.0249839	12.0428	0.993455	12.1369	-0.000690686
												13.7014	0.122572	12.0511	0.571092	12.1428	-0.00149476
												13.7119	0.307613	12.0578	0.587766	12.1508	-0.00220795
												13.7203	0.0713325	12.0714	0.779765	12.1564	0.0516239
												13.7286	0.150259	12.0906	0.549258	12.1658	0.0500577
												13.7356	0.179553	12.0986	0.660576	12.1747	0.0350291
												13.7469	0.0384866	12.1069	0.82665	12.1842	0.265194
												13.7531	0.244461	12.1133	0.624256	12.1975	0.248814
												13.7617	0.0790635	12.1206	0.575387	12.2058	0.130993
												13.7708	0.0246254	12.1258	1.13216	12.2131	0.248578
												13.7769	-0.00247725	12.1314	0.461458	12.2261	0.0415315
												13.7883	0.244837	12.1442	1.37131	12.2336	-0.00897332
												13.7939	0.0838395	12.1519	0.605362	12.2422	0.0640048
												13.8019	0.305652	12.1664	0.79076	12.2481	0.0176348
												13.8081	0.0883458	12.1742	0.255988	12.2539	0.286439
												13.815	0.0567393	12.1864	0.667451	12.2606	0.639613
												13.8222	0.00281476	12.1981	0.254851	12.2731	0.0548502
												13.8294	0.216743	12.2092	0.234634	12.2819	-0.00578826
												13.8425	0.0665079	12.2186	0.429412	12.2897	-0.00209683
												13.8497	0.00380425	12.2264	0.75641	12.2994	-0.000307005
												13.8578	0.0319847	12.2353	1.17979	12.305	0.17431
												13.8633	0.221805	12.2442	0.704681	12.3131	0.214846
												13.8739	0.094791	12.2519	0.852878	12.3236	0.0456349
												13.8797	0.0778899	12.2586	0.480327	12.3294	0.325447
												13.8922	0.533621	12.27	0.629353	12.3381	0.0747677
												13.9014	0.189101	12.2764	0.747139	12.3444	0.297873
												13.9175	0.00558141	12.2831	0.296747	12.3536	0.0506556
												13.9239	-0.0146854	12.2889	0.674879	12.36	0.0607176
												13.9417	-0.0177533	12.3056	0.591992	12.3664	0.00729133
												13.9489	-0.00439134	12.3167	0.440135	12.3725	-0.00716696
												13.9586	0.447944	12.3269	0.344434	12.3781	-0.00917808
												13.9669	0.202665	12.3344	0.548075	12.3836	-0.00721508
												13.9778	0.442582	12.3475	0.309299	12.3894	0.0511059
												13.9942	0.281171	12.3553	0.736788	12.395	0.160375
												14	0.0183185	12.3647	0.50301	12.4011	0.138407
												14.0094	0.386497	12.3742	0.310924	12.4083	0.322876
												14.0164	0.51917	12.3819	1.19502	12.4153	0.113991
												14.0225	0.0694053	12.3875	1.45563	12.4208	0.10662
												14.0306	0.347816	12.3983	0.687834	12.4292	0.153162
												14.0358	0.372466	12.4039	0.489149	12.4475	2.57132
												14.0414	0.448402	12.4092	0.527399	12.4544	0.614928
												14.0531	0.0766229	12.4158	0.668166	12.4603	0.0124064
												14.0589	-0.00372944	12.4211	0.781637	12.4664	-0.0547528
												14.0658	-0.0127753	12.4397	8.59557	12.4733	0.367489
												14.0725	-0.00475067	12.4494	0.905558	12.4797	0.281433
												14.08	-0.000846863	12.455	0.212452	12.4889	0.0030585
												14.0856	0.124104	12.4606	0.613338	12.4942	-0.0275084
												14.0911	0.0712252	12.4703	0.410104	12.5003	-0.0104224
												14.0967	0.0309585	12.4783	0.584485	12.5111	0.236072
												14.1022	0.00517136	12.49	0.46276	12.5167	0.509772
												14.1081	-0.00587123	12.4964	0.265151	12.5278	0.0641454
												14.1153	-0.00986817	12.5081	0.337008	12.5356	-0.00521868
												14.1231	-0.00880759	12.5139	0.545972	12.5411	0.864237
												14.1286	0.195631	12.5206	0.449688	12.5467	0.199043
												14.135	0.256827	12.5275	0.480883	12.5589	0.00826646
												14.1414	0.0783519	12.5364	1.02762	12.5686	-0.00569405
												14.1472	0.201902	12.5439	1.01693	12.5792	0.341572
												14.1575	0.17603	12.5514	0.41845	12.5858	0.11109
												14.1681	0.520422	12.5581	0.623259	12.5975	0.298367
												14.1739	0.494634	12.5669	0.757484	12.6044	0.0837546
												14.1844	0.0495559	12.5725	0.765888	12.6136	0.00549586
												14.1922	0.188925	12.5781	0.745172	12.6233	-0.012875
												14.2014	0.0679498	12.5842	1.03129	12.6308	0.0933833
												14.2117	-0.00690838	12.5958	0.531967	12.6392	0.288358
												14.2175	-0.00939492	12.6019	1.1034	12.645	0.0892694
												14.225	0.44054	12.6144	0.461714	12.6542	0.0330984
												14.2325	0.173596	12.6253	1.08508	12.6603	0.0636344
												14.2519	1.98049	12.6339	0.308306	12.6694	0.0130286
												14.2583	0.49157	12.6419	0.24956	12.6772	-0.00342596
												14.265	0.00833527	12.6494	0.533753	12.6825	0.0423663
												14.2708	-0.0488367	12.6556	0.449759	12.6897	0.0198439
												14.2792	-0.00398063	12.6642	0.618202	12.6989	0.00552257
												14.2875	0.0202873	12.6731	0.752283	12.71	-0.00246211
												14.3064	0.262996	12.6886	0.951115	12.7183	0.129766
												14.3131	0.128906	12.695	0.356125	12.7236	0.0796318
												14.3233	0.820998	12.7061	0.375641	12.7314	0.0439051
												14.3322	0.756152	12.7133	0.984018	12.7372	0.0179367
												14.3392	0.417619	12.7203	0.933172	12.7461	0.013013
												14.3464	0.32888	12.7256	0.79716	12.7583	0.105181
												14.3553	0.713229	12.7389	0.540442	12.7647	0.0556353
												14.3647	0.481061	12.7458	0.310551	12.7714	0.0246953
												14.3728	0.084352	12.7511	0.517781	12.7797	0.00439477
												14.3786	0.106897	12.7569	0.665585	12.7908	-0.00776496
												14.3869	9.15384e-05	12.7636	0.541842	12.7989	-0.00929751
												14.4	-0.0120915	12.7708	0.954603	12.8069	0.375189
												14.4106	0.314099	12.7767	0.624288	12.8131	0.216419
												14.4178	0.218104	12.7833	0.421039	12.8325	0.0235901
												14.4275	0.0396647	12.7961	0.210336	12.8378	-0.00446922
												14.44	0.574145	12.8056	0.38811	12.845	0.21279
												14.4481	0.884865	12.815	1.23748	12.8514	0.0722874
												14.455	0.057849	12.8217	0.290628	12.8594	0.00335743
												14.4683	0.146005	12.8286	0.650118	12.8728	0.477947
												14.4789	0.186576	12.8381	0.537205	12.8797	0.101947
												14.485	0.420931	12.8539	0.538137	12.8869	-0.00563392
												14.5008	0.276341	12.8619	0.485392	12.8956	0.163343
												14.5078	0.176778	12.8697	0.736961	12.9022	0.0252689
												14.5194	0.00616284	12.8864	0.603948	12.9086	-0.00645516
												14.5258	-0.0117168	12.8936	0.240903	12.9144	0.450601
												14.5414	-0.00733712	12.9114	0.193522	12.9231	0.144578
												14.5472	0.141882	12.9172	0.143592	12.9353	0.1279
												14.5589	0.0666086	12.9253	0.457682	12.9431	0.0206338
												14.5658	0.00968363	12.9342	0.288806	12.9483	-0.00660122
												14.5739	-0.00844729	12.9503	0.491435	12.9561	-0.0164311
												14.5933	0.0356394	12.9586	0.914739	12.9617	-0.00949569
												14.6042	0.0104745	12.9642	1.01582	12.9736	0.0807382
												14.6097	0.16498	12.9733	0.218719	12.9792	0.105223
												14.6183	0.48239	12.9803	0.330911	12.9858	0.142913
												14.6253	0.150983	12.9872	0.805854	12.9944	0.0587794
												14.6369	-0.00658306	12.9978	0.646535	13.0139	0.684411
												14.6503	-0.00667007	13.0031	0.249709	13.0214	0.208273
												14.6575	-0.00116458	13.0097	0.229307	13.0269	0.0636531
												14.6636	0.682367	13.0186	0.618876	13.0339	-0.0127536
												14.6775	0.319762	13.0244	0.93009	13.0444	-0.00918521
												14.6864	0.187116	13.0375	0.855726	13.0503	-0.00164971
												14.6919	0.81304	13.0431	0.783725	13.0689	0.321064
												14.6989	0.190115	13.0489	0.413951	13.0742	0.525879
												14.7081	-0.00264583	13.06	0.717702	13.085	0.107622
												14.7208	0.86334	13.0692	0.739534	13.0919	0.199273
												14.7264	0.0592892	13.0756	0.479021	13.0983	0.018205
												14.7342	-0.0130782	13.0833	0.376077	13.105	-0.0210939
												14.7425	0.08131	13.0917	0.800781	13.1108	0.710171
												14.7514	0.18713	13.1011	0.450497	13.1192	0.17355
												14.7589	0.513336	13.1147	0.289689	13.1278	0.000143825
												14.7644	0.188647	13.1219	0.530567	13.1431	-0.013617
												14.7714	0.445812	13.1339	0.225447	13.1492	0.174402
												14.7781	0.0426851	13.1461	1.23972	13.1589	0.78885
												14.7844	0.221813	13.1514	1.00685	13.165	0.350051
												14.7914	0.800284	13.1572	0.250877	13.1756	-0.00258044
												14.7986	0.997193	13.165	0.582936	13.1925	-0.00423358
												14.8053	0.0140856	13.1711	0.640297	13.1986	-0.00019726
												14.8142	0.113794	13.1783	1.11656	13.2047	0.333222
												14.8231	0.0409708	13.1886	1.51001	13.21	0.249661
												14.8383	-0.00916754	13.1961	0.19115	13.2178	0.532879
												14.8444	0.380019	13.2014	0.548895	13.2275	0.0672733
												14.8517	0.765769	13.2072	0.755643	13.2358	-0.00568679
												14.8589	0.481459	13.2144	0.239145	13.2419	-0.00367895
												14.8753	0.300441	13.22	0.351927	13.2478	0.218975
												14.89	0.525567	13.2264	0.256977	13.2564	0.0944669
												14.8961	0.389185	13.2347	0.476772	13.2631	0.00721409
												14.9022	0.0535188	13.2403	0.744743	13.2742	0.117639
												14.9161	0.183735	13.2478	0.815704	13.2833	0.0165274
												14.9281	0.0883305	13.2544	0.615887	13.2922	-0.0112018
												14.9356	0.405962	13.2603	0.706507	13.2975	0.423155
												14.9461	0.102537	13.2672	0.513451	13.3042	0.317031
												14.9536	0.906833	13.2781	0.891678	13.3122	0.0102255
												14.9633	0.142543	13.2839	0.955283	13.3217	-0.0333056
												14.9708	0.958435	13.2922	1.01128	13.3278	-0.00393049
												14.9772	0.0518537	13.3058	0.633703	13.3408	0.00375199
												14.9831	-0.00533933	13.3156	0.93491	13.3506	0.00307475
												14.9889	0.77235	13.3236	0.397497	13.3639	0.00239647
												14.9997	0.650837	13.3294	0.464294	13.3733	0.0015638
												15.0061	0.00222378	13.3358	0.688275	13.3806	0.471134
												15.0131	0.0874025	13.3425	0.590785	13.3867	0.493351
												15.0197	0.656753	13.3481	0.540988	13.3922	0.299062
												15.0275	0.237073	13.3536	0.703314	13.4003	0.180627
												15.0331	0.00218614	13.3628	0.433446	13.4139	0.0336522
												15.0386	-0.0149131	13.3706	0.415321	13.4192	0.141689
												15.0442	0.329819	13.3781	0.28782	13.4272	0.0322217
												15.0542	0.445086	13.3861	0.240106	13.4331	0.0215763
												15.0606	0.443942	13.3961	0.507407	13.4406	-0.000159354
												15.0672	0.0377662	13.4056	0.666602	13.4492	-0.00659967
												15.0764	0.238768	13.4142	0.794035	13.4575	0.374398
												15.0833	0.207562	13.4317	0.264718	13.4642	0.184366
												15.0919	0.0245079	13.4442	0.180887	13.4733	0.322726
												15.0975	0.0550709	13.4525	0.325858	13.4789	0.129484
												15.1053	0.155925	13.4586	0.770282	13.4869	0.26414
												15.1119	0.176936	13.4689	0.93918	13.5028	0.258712
												15.1183	0.169069	13.4875	2.93981	13.5094	0.0397087
												15.125	0.387171	13.4933	0.476934	13.5281	-0.0459757
												15.1314	0.565536	13.5006	0.645224	13.535	0.233809
												15.1392	0.0966319	13.5111	0.328441	13.5486	0.0661011
												15.1486	0.356512	13.5206	0.486923	13.5564	0.000920957
												15.1603	0.206192	13.5278	0.444071	13.5658	-0.011514
												15.1794	0.000298235	13.5347	0.381623	13.5714	0.0370723
												15.1864	0.0364475	13.5444	0.567506	13.5769	0.36469
												15.2003	0.374084	13.5531	0.42381	13.5844	0.55752
												15.2072	0.306566	13.5622	0.451904	13.5964	0.0777266
												15.215	0.334999	13.5675	0.562135	13.6039	0.131794
												15.2256	0.0450054	13.5744	0.594145	13.6167	0.173496
												15.2333	0.225073	13.5814	0.805506	13.6239	0.122057
												15.2392	0.831136	13.5961	0.355037	13.6303	0.342944
												15.245	0.328758	13.6053	0.373984	13.6358	0.148926
												15.2522	0.808582	13.6142	0.773325	13.6461	0.660192
												15.2656	0.140385	13.6231	1.11327	13.6522	0.209679
												15.2794	0.29412	13.6389	0.843346	13.6586	0.0100762
												15.2919	0.117739	13.645	0.292401	13.665	0.00313898
												15.2981	0.156441	13.6517	1.14407	13.6711	-0.00436643
												15.3047	0.471865	13.6644	0.304424	13.6769	-0.0025777
												15.3172	0.652139	13.6711	1.40233	13.6822	-0.00135938
												15.3308	0.455622	13.6783	0.269571	13.6881	0.00913167
												15.3378	0.701693	13.6897	0.637713	13.6997	0.00604652
												15.3483	0.089196	13.6967	0.553857	13.7058	0.434868
												15.3578	0.895035	13.7053	0.147217	13.7231	0.428164
												15.3647	0.0399699	13.7194	0.82282	13.7286	0.0470089
												15.3708	-0.00890692	13.7294	0.919266	13.7347	0.165962
												15.3783	0.111849	13.7489	5.37574	13.7453	0.0011832
												15.3867	0.512793	13.7561	0.815412	13.7539	0.210811
												15.3922	0.278202	13.775	1.47323	13.7628	0.381007
												15.4025	0.569978	13.7811	0.377016	13.7689	0.0675722
												15.4203	0.426432	13.7878	0.378442	13.7783	0.720076
												15.4317	0.0574454	13.7942	0.796321	13.7861	0.278809
												15.445	-0.016899	13.8008	0.212928	13.7942	0.61731
												15.4522	0.941683	13.8097	0.279575	13.7997	0.0273401
												15.465	1.33522	13.8158	0.989544	13.8125	0.274279
												15.4706	0.0943001	13.8214	1.15748	13.8206	0.00150464
												15.4772	0.311564	13.8297	0.476355	13.8261	-0.0225479
												15.4969	0.451662	13.8394	0.652348	13.8358	-0.00600955
												15.5036	0.554973	13.8469	0.662581	13.8453	0.000143039
												15.51	0.529534	13.8533	0.45832	13.8531	0.0012665
												15.5169	0.464323	13.8636	0.911442	13.8586	0.0013121
												15.5244	0.107989	13.8719	0.567561	13.8686	0.0016927
												15.5403	0.0411977	13.8794	0.497978	13.8836	0.10215
												15.5525	0.580656	13.8847	0.698241	13.8944	0.0660161
												15.56	0.444038	13.8914	1.15992	13.9022	0.172695
												15.5678	0.787648	13.9069	0.746582	13.9086	0.134471
												15.5736	0.976911	13.9139	0.817986	13.9139	0.0685367
												15.5819	0.288943	13.9206	0.402231	13.9286	-4.56724e-05
												15.5883	0.311244	13.9317	0.247274	13.935	-0.00887514
												15.5972	0.163263	13.9386	0.262162	13.9411	0.108415
												15.6058	0.0482144	13.9447	0.726839	13.9469	0.0531887
												15.6111	0.451255	13.9544	0.598306	13.9525	0.283116
												15.6189	0.911779	13.9608	0.455481	13.9631	0.129809
												15.6278	0.345995	13.9703	0.444748	13.9683	0.0103439
												15.6331	0.890454	13.9772	0.696969	13.9778	0.475361
												15.6425	0.452676	13.9833	1.11328	13.9917	0.282123
												15.6483	0.447105	13.9936	0.572346	14.0003	0.48542
												15.6581	0.362814	13.9994	0.328399	14.0058	0.0853576
												15.6633	0.594804	14.0061	1.11217	14.0183	0.709847
												15.6736	0.494206	14.0125	0.825609	14.0253	0.0230685
												15.6833	0.8277	14.0186	0.961951	14.0386	0.328134
												15.6925	0.350004	14.0319	0.768419	14.0497	0.00159655
												15.6989	0.825458	14.0383	0.900096	14.0606	0.112032
												15.7075	0.293916	14.045	0.420982	14.0667	0.706232
												15.7164	0.403601	14.0539	0.292412	14.0725	0.174995
												15.7217	0.368023	14.0642	0.778158	14.0822	0.000402798
												15.7275	0.191975	14.0742	0.512371	14.0878	0.0639557
												15.7331	0.32578	14.0878	0.506692	14.0969	0.0543802
												15.7431	0.646276	14.095	0.560088	14.1031	0.399258
												15.7497	0.212272	14.1014	1.11902	14.1111	0.547496
												15.7567	0.0478478	14.1119	0.679246	14.1181	0.0417545
												15.7622	0.211879	14.1311	4.98694	14.1289	0.082905
												15.7692	0.10066	14.1372	1.3074	14.1381	0.698638
												15.7753	0.437791	14.1472	0.768675	14.1475	0.168744
												15.7825	0.726399	14.1533	0.388404	14.1531	0.835556
												15.7969	0.987792	14.1622	0.345169	14.1589	0.180741
												15.8036	0.461386	14.1697	0.320125	14.1706	0.134062
												15.8158	0.457523	14.1753	0.219958	14.18	0.247418
												15.8239	0.571459	14.1819	0.354015	14.1886	0.437864
												15.8344	0.0634676	14.1914	0.509815	14.1942	0.190204
												15.8428	-0.0125742	14.1972	0.665145	14.2	0.0141119
												15.8517	0.343608	14.2039	1.12366	14.2056	0.400636
												15.8592	0.162391	14.2131	0.610127	14.2114	0.0512232
												15.8647	0.217537	14.2189	1.16516	14.2172	-0.00652082
												15.8747	0.349086	14.2275	0.58785	14.2231	0.167453
												15.8822	0.619892	14.2353	0.575405	14.2406	0.838993
												15.8883	0.273431	14.2433	0.476866	14.2486	0.237136
												15.9025	0.141775	14.2522	0.319212	14.2547	-0.00366511
												15.9119	0.362637	14.2631	0.466725	14.2614	0.532693
												15.9194	0.870442	14.2725	1.39474	14.2778	0.335315
												15.9311	0.825652	14.2786	0.82392	14.2856	0.309881
												15.9369	0.43882	14.2933	1.10992	14.2925	0.252068
												15.9544	0.198726	14.3064	0.534109	14.3008	0.749191
												15.9606	0.82845	14.3136	0.663417	14.3125	0.513631
												15.9683	0.174415	14.3208	0.531154	14.3208	0.0237485
												15.9783	1.06247	14.3261	0.353312	14.3272	0.0503656
												15.985	0.269572	14.3347	0.486264	14.3411	-0.00312185
												15.9958	0.784613	14.3417	0.761502	14.3503	-0.00165215
												16.0014	0.360715	14.3472	0.775945	14.3631	-0.00056946
												16.0069	0.10261	14.3564	0.622783	14.3814	0.139115
												16.0133	0.714637	14.3625	1.30973	14.3872	0.22132
												16.0192	0.93787	14.3681	0.903599	14.3933	0.112677
												16.025	0.976835	14.3744	1.10264	14.4008	0.26089
												16.0311	0.441926	14.3806	1.07592	14.4069	0.439355
												16.045	0.0850809	14.3869	1.22312	14.4156	0.562805
												16.0519	0.789551	14.3953	1.19104	14.4261	0.112369
												16.0594	0.277458	14.4047	0.799516	14.4325	0.1025
												16.0656	0.260187	14.4106	0.77805	14.4392	0.340705
												16.0717	0.690136	14.4183	0.423975	14.4536	0.207001
												16.0775	0.681624	14.4272	0.46061	14.4617	0.434896
												16.0881	0.834962	14.4369	1.23107	14.4694	0.536846
												16.0994	0.697466	14.4458	1.13112	14.4769	0.0418373
												16.1086	0.322091	14.4572	0.760638	14.4844	-0.0186858
												16.1167	0.335199	14.4633	0.685024	14.5003	-0.00264144
												16.1236	0.426711	14.4775	0.785424	14.5189	0.478025
												16.1333	0.706145	14.4869	0.549247	14.5269	0.34711
												16.1442	0.542041	14.4958	0.985949	14.5331	0.0334224
												16.1553	0.996761	14.5014	0.750985	14.5436	0.436129
												16.1619	0.453553	14.5069	0.662721	14.5497	0.0116731
												16.1722	0.975416	14.5161	0.995238	14.5561	0.682366
												16.1817	0.717927	14.53	0.382154	14.5647	0.925344
												16.1883	1.02481	14.5367	0.362603	14.5819	0.395265
												16.1964	0.965232	14.5425	0.522172	14.5908	0.477732
												16.2042	0.953844	14.5494	0.849353	14.5969	0.262612
												16.2103	1.03515	14.5569	1.0074	14.6053	0.0103957
												16.2175	0.488732	14.5631	0.847073	14.6125	0.461523
												16.2236	0.344402	14.5703	1.16986	14.6194	0.382619
												16.2297	0.581336	14.5817	0.61859	14.6297	0.547304
												16.2381	0.771188	14.5922	1.06574	14.6353	0.299721
												16.2436	0.400266	14.6042	0.267624	14.6406	0.102147
												16.2503	0.259465	14.6194	0.576882	14.6511	0.0617575
												16.2622	0.992404	14.6253	0.450603	14.6597	0.233718
												16.2678	0.391459	14.6328	0.291012	14.6717	0.0990708
												16.2789	0.445715	14.6436	0.48186	14.6808	0.346738
												16.2844	1.20575	14.6494	0.917452	14.6889	0.371113
												16.2906	0.652156	14.6653	0.571535	14.6961	0.134599
												16.2961	0.55759	14.685	1.57391	14.7036	-0.00551312
												16.3019	0.523383	14.6936	1.06991	14.7122	0.301833
												16.3092	1.18414	14.7111	1.11486	14.7239	0.239515
												16.3156	1.0194	14.7169	0.915139	14.7369	0.555351
												16.3244	0.437649	14.7267	0.878237	14.7444	0.756914
												16.3306	0.676325	14.7322	0.786991	14.7514	0.601588
												16.3383	0.626428	14.7419	0.712914	14.7594	0.0368545
												16.3511	0.482717	14.7528	0.477708	14.7725	0.0812036
												16.3639	0.352622	14.7639	0.702153	14.7781	0.000580769
												16.3697	0.548494	14.7725	0.442178	14.7847	0.225287
												16.3783	0.589402	14.7903	0.785824	14.7925	0.187759
												16.3861	0.888979	14.7964	0.382759	14.8006	0.869437
												16.3919	0.612437	14.8022	0.386295	14.8067	0.785242
												16.3989	0.991393	14.8078	1.06346	14.8119	0.443218
												16.4097	0.847211	14.8142	0.734426	14.8183	0.19623
												16.4178	0.602038	14.8214	1.30266	14.8303	0.0883419
												16.4272	0.669989	14.8283	0.87194	14.8375	0.286317
												16.4342	0.0911501	14.84	0.483865	14.8431	0.471958
												16.4442	0.425475	14.8494	0.452144	14.8511	0.728306
												16.4536	0.585542	14.8553	1.29507	14.8564	0.342905
												16.4603	0.448623	14.8639	1.16017	14.865	0.401059
												16.4658	0.350746	14.8719	0.803415	14.8717	0.826615
												16.4739	0.619663	14.8833	0.541435	14.8789	0.8837
												16.4803	0.790596	14.8914	0.486903	14.8842	0.0294195
												16.4861	0.645919	14.8989	0.90322	14.8903	0.0853413
												16.4947	1.3809	14.905	0.694195	14.9036	1.04988
												16.5094	1.34466	14.9106	0.77879	14.9164	0.486711
												16.5161	1.14254	14.9164	0.980839	14.925	0.43102
												16.5256	0.750452	14.9281	0.699365	14.9306	0.179964
												16.5453	0.333328	14.9394	1.0769	14.9361	0.192946
												16.5539	0.755837	14.945	0.851645	14.9419	0.468483
												16.5625	0.453195	14.9514	1.14973	14.9481	0.350384
												16.5756	1.12296	14.9622	0.607017	14.9558	0.361008
												16.5828	0.482839	14.9711	0.910348	14.9642	0.242561
												16.5936	0.671324	14.9778	1.08832	14.9783	0.0340429
												16.6017	0.672825	14.9836	0.767151	14.985	0.386133
												16.6114	0.572864	14.9892	0.690126	14.9992	0.08093
												16.6303	0.693541	15.0092	0.442917	15.0053	0.301005
												16.6381	0.868689	15.0164	0.769972	15.0122	0.189142
												16.6456	1.14876	15.0272	0.687146	15.0228	0.350474
												16.6514	0.93492	15.0339	0.620092	15.0333	0.405366
												16.6633	1.1073	15.0394	0.605849	15.0419	0.108839
												16.6689	1.05839	15.0453	0.625887	15.0514	0.386154
												16.685	0.665693	15.0508	0.973826	15.0667	0.642451
												16.6908	0.636265	15.0564	1.15578	15.0739	0.979697
												16.6964	0.758559	15.0728	0.93413	15.0808	0.414614
												16.7106	1.15614	15.0783	0.868647	15.0936	0.309549
												16.7206	1.4389	15.0853	0.812629	15.1	0.00719669
												16.7272	1.0515	15.0908	0.575001	15.1067	0.433299
												16.7381	0.670395	15.0997	0.716081	15.1247	0.00961446
												16.745	0.887621	15.1192	12.8643	15.1361	-0.0044738
												16.7525	1.22507	15.1258	2.60157	15.1414	0.859213
												16.7581	1.45773	15.1344	1.42461	15.1481	0.899874
												16.7639	1.25892	15.1419	1.13018	15.1536	0.427212
												16.7717	0.804081	15.1586	0.624033	15.1636	0.738144
												16.7861	1.19765	15.1644	0.649595	15.1714	0.259748
												16.7961	0.806524	15.1719	0.509688	15.1767	0.232561
												16.8103	0.810859	15.1881	0.659409	15.1825	0.440545
												16.8217	1.05418	15.2008	1.15751	15.1881	0.594808
												16.8289	1.29292	15.2069	0.807296	15.1947	0.35238
												16.8422	1.4181	15.2144	0.844434	15.2033	0.00936
												16.8486	0.987785	15.2272	0.854026	15.2094	0.287448
												16.8553	0.973571	15.2428	0.887364	15.2228	0.0155107
												16.8714	1.57314	15.2503	0.740727	15.2292	-0.0026822
												16.8767	0.765286	15.2558	0.867967	15.2389	0.253429
												16.8828	0.639443	15.2656	0.830024	15.2453	0.398128
												16.8939	0.71581	15.2767	1.09744	15.2539	0.885237
												16.9064	0.822259	15.2833	0.694942	15.2614	0.0860568
												16.9122	1.23253	15.3025	1.40508	15.2722	-0.0132754
												16.9192	0.917381	15.3083	1.4472	15.2814	0.291133
												16.9256	0.740918	15.3183	1.17354	15.2886	0.472799
												16.9333	0.706935	15.3269	0.844135	15.295	0.0272316
												16.9386	0.738466	15.3367	1.10556	15.3028	0.196197
												16.9464	0.837471	15.3428	0.696038	15.3081	0.382914
												16.9564	1.08378	15.3497	0.926173	15.3139	0.361577
												16.9633	1.47214	15.3572	1.38436	15.3194	0.0266242
												16.9686	1.4671	15.3644	0.745056	15.3253	0.00820114
												16.9778	0.625006	15.3725	1.49014	15.3311	0.312013
												16.985	0.638682	15.3844	0.720341	15.3367	0.173605
												16.9928	0.737136	15.3981	0.941412	15.3456	0.144239
												17.0036	0.570506	15.4067	0.744298	15.3561	0.0134598
												17.0108	0.832196	15.4142	0.880066	15.3625	0.294943
												17.0183	0.688861	15.4253	1.32011	15.3722	0.188848
												17.0258	0.493628	15.4442	1.00742	15.3781	0.107981
												17.0331	0.548162	15.45	1.24654	15.3864	0.00419563
												17.045	0.547131	15.4556	0.989599	15.3925	0.32659
												17.0572	0.57523	15.4694	0.851825	15.3994	0.081914
												17.0697	0.768177	15.4772	1.29687	15.4067	0.59968
												17.0822	1.15574	15.4831	0.992719	15.4258	0.0731837
												17.0956	0.72807	15.49	1.55994	15.4389	0.466062
												17.1019	0.434715	15.5039	0.883034	15.445	0.0506877
												17.1075	0.547061	15.5231	1.40639	15.4636	1.75513
												17.1219	0.480959	15.5386	1.64166	15.4758	0.297118
												17.1283	0.793486	15.5439	0.7141	15.4853	0.091201
												17.1375	0.923348	15.5497	0.693562	15.4928	-0.000518838
												17.1439	0.462441	15.5561	0.742556	15.4989	-0.00604507
												17.1522	0.343099	15.5622	0.891565	15.5089	0.198238
												17.1647	1.07661	15.5686	1.0324	15.5289	1.33335
												17.1708	1.17628	15.5778	0.893477	15.5356	0.0763678
												17.1786	1.30143	15.5842	0.992305	15.5439	0.492179
												17.1892	0.420064	15.5919	1.03439	15.5569	0.537897
												17.1953	0.225759	15.6036	0.946588	15.5625	0.503102
												17.2008	0.303406	15.6136	0.847888	15.5739	0.0439517
												17.2081	1.39541	15.6203	0.855998	15.5806	-0.0332487
												17.2156	0.590219	15.6383	1.04927	15.5881	-0.0114041
												17.2217	1.04082	15.6458	0.904932	15.5947	-0.000234052
												17.2311	0.884498	15.6556	1.2852	15.6042	0.00481308
												17.2408	0.249248	15.6622	0.868335	15.6111	0.460162
												17.2514	0.527429	15.6722	1.1676	15.6172	0.234721
												17.2611	0.403178	15.6789	0.995842	15.6239	0.0268832
												17.2681	0.59357	15.6875	0.662853	15.6306	-0.0241785
												17.2756	0.838473	15.6992	0.765537	15.6369	-0.00827056
												17.2928	0.586498	15.7053	1.12285	15.6431	0.174483
												17.3111	1.09837	15.7167	0.997175	15.6508	0.383825
												17.3292	1.22556	15.7256	1.0639	15.6622	0.444753
												17.3347	1.09191	15.7314	0.578848	15.6722	0.141217
												17.3414	0.415037	15.7406	0.694936	15.6789	0.0117256
												17.3472	0.449447	15.7469	0.781974	15.6981	2.07069
												17.3525	0.489786	15.7581	1.1593	15.7061	0.0877391
												17.3583	0.461553	15.7669	1.20746	15.7172	0.287776
												17.3642	0.784039	15.7753	1.36586	15.7236	0.0680668
												17.3742	0.228116	15.7831	1.0326	15.73	-0.0136044
												17.3803	0.709717	15.7978	1.06672	15.7408	0.46307
												17.3917	0.686085	15.8036	0.90633	15.7469	0.370256
												17.4039	0.454364	15.8103	0.641559	15.7525	0.616764
												17.4139	0.301398	15.8181	0.790669	15.7644	0.328483
												17.4208	0.63028	15.8269	0.760206	15.7769	0.317518
												17.4278	1.24665	15.8358	0.81917	15.7825	0.0554481
												17.4417	0.679042	15.8419	0.815079	15.7942	-0.0424992
												17.4489	0.162581	15.8539	1.06611	15.8011	-0.00785982
												17.4547	0.506692	15.8597	0.973511	15.8089	0.0023155
												17.4608	0.0139471	15.8686	0.878116	15.8167	0.00357219
												17.4731	0.137813	15.8756	0.846751	15.8228	0.00297114
												17.4789	0.421776	15.8828	1.2119	15.8294	0.00254138
												17.4867	0.204896	15.8908	1.47706	15.8367	0.00493058
												17.4964	0.563349	15.8978	1.06902	15.8461	0.0685643
												17.5047	0.3117	15.9039	0.621629	15.8567	0.0667764
												17.5172	0.534551	15.9097	0.943166	15.8731	0.286272
												17.5239	0.461673	15.9161	1.52565	15.8839	0.413243
												17.5294	0.294539	15.9236	0.980452	15.8911	0.115966
												17.5372	0.392435	15.9306	0.596224	15.8967	5.43113e-05
												17.5431	0.237138	15.9364	1.03719	15.9047	0.427093
												17.5486	0.108873	15.9436	0.924967	15.9233	0.892564
												17.5539	0.620881	15.9572	1.41914	15.9328	0.285689
												17.5594	0.213958	15.9633	1.56899	15.9417	-0.00690981
												17.57	0.45741	15.9686	0.883317	15.9483	-0.00500989
												17.5767	0.160194	15.9794	0.46926	15.9586	-0.000472469
												17.5836	0.136231	15.9864	1.30221	15.9644	0.000366164
												17.5903	0.538471	16.0014	1.15653	15.9731	0.000815674
												17.5969	0.839279	16.0128	0.582934	15.9814	0.0807928
												17.6033	0.324605	16.0225	0.491832	15.9875	0.359206
												17.6106	0.403335	16.0319	0.948714	15.9972	0.23732
												17.6231	0.215683	16.0425	0.691265	16.0053	0.0901761
												17.63	0.0240453	16.0497	0.623491	16.0108	0.250476
												17.6417	0.176721	16.0614	1.03827	16.0183	0.0446272
												17.6486	0.124382	16.0689	0.899518	16.0239	-0.0136052
												17.6589	0.471475	16.0789	1.31863	16.0311	-0.00605507
												17.6719	0.190468	16.0892	1.19883	16.0431	-0.00183215
												17.685	0.143037	16.0989	1.29792	16.0608	1.97563e-05
												17.6922	0.720794	16.1086	0.859314	16.0689	0.000314864
												17.7022	0.446464	16.1144	0.64755	16.0744	0.000383506
												17.7142	0.229598	16.1267	0.590844	16.08	0.00043697
												17.7208	0.157563	16.1333	0.69268	16.0861	0.0309423
												17.7264	0.342371	16.1389	0.742046	16.0931	0.0232638
												17.7319	0.595428	16.1444	1.0028	16.1008	0.0207321
												17.7389	0.245811	16.1511	1.52799	16.1122	0.0155795
												17.7458	0.693577	16.1619	1.04154	16.1175	0.14286
												17.7511	0.184282	16.1675	0.802225	16.1272	0.112531
												17.7572	0.784194	16.1736	0.612374	16.1358	0.0667735
												17.7708	0.107575	16.1814	1.45713	16.1414	0.0263252
												17.7794	-0.00111939	16.1917	1.04202	16.1469	0.222852
												17.7889	0.165296	16.2011	0.745558	16.1525	0.118724
												17.7953	0.0300447	16.2094	1.14846	16.1647	0.0223628
												17.8047	0.0667271	16.2153	1.15677	16.1731	-0.00837624
												17.8119	0.334564	16.2206	0.714799	16.1842	-0.0154905
												17.8214	0.113585	16.2261	0.583881	16.1903	0.177256
												17.8322	0.277739	16.2372	0.884478	16.1972	0.624843
												17.8442	0.102066	16.2436	1.07071	16.2056	0.10355
												17.85	0.300906	16.2531	0.481478	16.2194	-0.00812088
												17.8564	0.280404	16.2592	0.707763	16.2256	-0.00139069
												17.8708	1.01399	16.2672	0.835054	16.2344	0.100866
												17.8814	0.406345	16.2769	0.758372	16.2406	0.0424851
												17.8889	0.227591	16.2836	0.807668	16.2469	0.0134735
												17.8964	0.0637983	16.2892	0.689107	16.2533	0.0622776
												17.9111	0.0571935	16.2947	0.934513	16.265	0.141717
												17.9192	0.001882	16.3017	1.08197	16.2806	0.063452
												17.9392	1.89054	16.3114	1.17177	16.2867	0.0188688
												17.945	0.299004	16.3186	1.08076	16.2942	-0.00335227
												17.9508	-0.00427744	16.3297	0.900785	16.3003	-0.00871595
												17.9617	0.753729	16.3383	0.933341	16.3128	-0.0109195
												17.9683	0.385284	16.3458	0.957598	16.3183	-0.00636813
												17.9739	0.723107	16.3519	1.1436	16.3242	-0.00377124
												17.9803	0.894428	16.3625	1.38281	16.3311	-0.00215026
												17.9881	0.377256	16.3817	1.09767	16.3375	-0.0011249
												17.9969	0.255849	16.3894	1.0116	16.3456	0.105475
												18.0039	0.00327851	16.3958	0.785004	16.3539	0.160328
												18.0131	0.151244	16.4047	0.884768	16.3597	0.327338
												18.0233	0.0735066	16.41	0.6964	16.3656	0.471669
												18.0322	0.00220751	16.4189	0.763029	16.3781	0.0883458
												18.0378	0.404074	16.4306	1.00159	16.3836	-0.00203314
												18.0475	0.388197	16.4358	1.02593	16.3894	-0.0104256
												18.0531	0.439692	16.4419	0.765956	16.3964	-0.00452992
												18.0586	0.067269	16.4525	1.23028	16.4042	-0.0011953
												18.0656	0.170411	16.4639	1.71449	16.4147	0.000211166
												18.0794	0.534789	16.4825	1.48518	16.4222	0.00056089
												18.0903	0.364751	16.4906	1.18679	16.4289	0.000679567
												18.0964	0.45432	16.4967	0.910178	16.4433	0.167735
												18.1025	0.298614	16.515	2.04171	16.4492	0.108081
												18.1089	0.471593	16.5206	0.951985	16.4547	0.177468
												18.115	0.3482	16.5303	1.60059	16.4661	0.0966684
												18.1217	0.622603	16.5356	1.54646	16.4722	0.0289989
												18.1278	0.533826	16.5425	1.3162	16.4794	-0.00568748
												18.1389	0.45589	16.5533	0.941207	16.4864	0.21801
												18.1494	0.391798	16.5606	0.889471	16.4919	0.42501
												18.1592	0.717021	16.5725	0.971494	16.5078	0.059587
												18.1656	0.206155	16.5786	1.1592	16.5144	-0.00168314
												18.1739	0.0041534	16.5858	0.952343	16.5278	0.132057
												18.1794	-0.0106404	16.5953	1.01192	16.5342	0.380692
												18.1883	0.314545	16.6014	0.907106	16.5467	0.505515
												18.1969	0.092836	16.6072	0.900633	16.5561	0.0168431
												18.2047	0.561032	16.6156	1.05178	16.5631	0.0508189
												18.2119	0.340327	16.6217	1.0028	16.5706	-8.41421e-05
												18.2189	0.226123	16.6272	1.16442	16.5767	-0.00680404
												18.2253	0.182281	16.6358	1.12541	16.5842	-0.00670702
												18.2353	0.0108395	16.6431	0.968869	16.5922	0.163706
												18.2431	0.429093	16.6486	1.01716	16.5994	0.0826464
												18.2561	0.0549927	16.6611	0.883926	16.605	0.024318
												18.2617	0.311293	16.6678	0.86618	16.6108	-0.00316674
												18.27	0.046836	16.6756	1.00528	16.6186	0.473681
												18.2806	0.833984	16.6842	1.17828	16.6275	0.171761
												18.2906	0.0657722	16.6967	1.4698	16.6339	0.00614777
												18.3011	0.391578	16.7089	1.15847	16.6403	-0.0239883
												18.3136	0.241156	16.7147	1.09747	16.6486	-0.00829041
												18.32	0.122539	16.7208	0.978468	16.6575	0.0807744
												18.3264	0.00292473	16.7264	1.17843	16.6656	0.033654
												18.3319	-0.0132015	16.7319	1.05386	16.6744	0.00894744
												18.3394	0.121692	16.7392	1.49003	16.6833	0.113758
												18.3472	0.0399822	16.7533	1.2451	16.6919	0.330924
												18.3533	0.00456894	16.7608	0.970356	16.7108	0.145074
												18.3597	-0.00591716	16.7689	1.49993	16.7272	0.00468376
												18.365	0.122508	16.7747	1.01842	16.7333	-0.0102762
												18.3708	0.153977	16.7872	0.785452	16.7428	-0.0136135
												18.3775	0.310132	16.7936	0.705949	16.7506	-0.00708504
												18.3844	0.0919551	16.7994	0.70948	16.7606	-0.00282231
												18.3947	0.376723	16.8064	0.832237	16.7706	-0.000717244
												18.4003	0.359901	16.8125	0.84886	16.7903	0.000689615
												18.4058	0.0415298	16.8189	1.01906	16.7983	0.000747321
												18.4125	-0.0408088	16.8247	1.39499	16.8069	0.198459
												18.4189	-0.00688193	16.8433	3.26832	16.8161	0.139517
												18.4317	0.00188564	16.8497	1.21493	16.8219	0.080934
												18.4417	0.00208116	16.8567	1.12387	16.8281	0.0278956
												18.4486	0.180506	16.8625	1.46582	16.8411	-0.0133772
												18.4561	0.286177	16.8731	1.73937	16.8464	-0.0113466
												18.4633	0.0957574	16.8797	1.16111	16.8522	-0.0067485
												18.4689	0.00368365	16.8861	0.963067	16.8578	-0.00337455
												18.4803	0.352297	16.8944	0.90462	16.8672	0.247694
												18.4919	0.0327664	16.9017	1.71253	16.8744	0.147579
												18.4972	-0.00497212	16.9097	0.872872	16.8867	0.0316716
												18.5072	0.130124	16.9164	0.677498	16.8931	-0.00320989
												18.5133	0.241586	16.9356	0.72648	16.8997	0.333319
												18.5228	0.41616	16.9419	0.909409	16.9167	0.11037
												18.5306	0.157646	16.9486	1.0576	16.9247	0.0024428
												18.5372	0.00263018	16.9553	0.79971	16.9317	-0.0152036
												18.545	-0.0133262	16.9681	1.28347	16.9383	-0.00996929
												18.5556	0.336951	16.9747	0.802267	16.9453	-0.00364941
												18.5639	0.230316	16.9839	0.595968	16.9514	0.151338
												18.5697	0.325271	16.9914	1.23964	16.9572	0.0826688
												18.5772	0.0616687	16.9989	1.79454	16.9628	0.0281237
												18.5839	0.329091	17.0089	1.19337	16.9708	-0.00345329
												18.5908	0.0528136	17.0183	1.42474	16.9772	-0.00915003
												18.5981	0.326238	17.0242	1.03687	16.9892	-0.00956424
												18.6089	0.429523	17.0328	1.56397	16.9956	-0.00525636
												18.6189	0.301512	17.0403	1.0398	17.0053	0.227787
												18.6358	0.0100245	17.0478	0.582826	17.0139	0.130924
												18.6414	0.579049	17.0581	0.611537	17.0206	0.0359875
												18.6606	0.0911966	17.0697	1.46617	17.0258	-0.00352465
												18.6669	0.113182	17.0783	0.727332	17.0386	-0.0179439
												18.6722	0.0165863	17.0892	0.415139	17.0453	-0.00653068
												18.6781	-0.0112814	17.0958	0.619927	17.0569	-0.000471586
												18.6844	0.0784343	17.1022	1.08502	17.0697	0.00159374
												18.6908	0.19297	17.1208	1.95533	17.0761	0.123324
												18.6997	0.38431	17.1306	0.947003	17.0814	0.075276
												18.7114	0.291749	17.1439	0.705193	17.0894	0.0432303
												18.7178	0.34224	17.1553	1.18517	17.0964	0.0169291
												18.7294	0.0520896	17.1644	0.938255	17.1161	-0.00647584
												18.7356	0.158021	17.1717	1.05778	17.1253	-0.00790203
												18.7411	0.0284527	17.1792	1.21767	17.1311	0.270526
												18.7583	-0.0335512	17.1892	0.858272	17.1383	0.163375
												18.7644	0.363683	17.2047	1.51937	17.1439	0.0441538
												18.7772	0.110766	17.2175	1.24836	17.1533	-0.017685
												18.7836	0.00115729	17.2286	1.01798	17.1614	0.598647
												18.7908	0.107104	17.2372	1.16418	17.1717	0.130813
												18.7983	0.0135478	17.2436	1.51352	17.1783	0.0291579
												18.8164	-0.0200094	17.2494	0.843434	17.1939	-0.0111335
												18.8256	0.203467	17.2589	0.846228	17.2014	-0.00313416
												18.8317	0.0707212	17.2667	1.17132	17.2097	-1.61225e-05
												18.8381	0.309556	17.2725	0.705863	17.2183	0.000924512
												18.8478	0.157088	17.2792	1.09765	17.2244	0.00101585
												18.8539	0.00806553	17.2886	0.864678	17.2397	0.00158872
[truncated: 1,179 more rows]

## Sheet: MG17 MG19 Comparison
Comparison of MG17 and MG19
	B. subtilis MG17																Data Multiparameter system
		10 % (v/v)	Time (h)	OD600 (-)	OD600 stand dev (-)	CDW (g/L)	pH (-)	pH stand dev (-)	Promoter activity (MU)	Pa stand dev (MU)	Surfactin (g/L)	Surfactin stand dev (g/L)	Glucose (g/L)	Glucose stand dev (g/L)			B. subtilisMG17												B. subtilisMG19
			0	0.11	0.01	0.025	6.99	0	40.9	10.63	0	0	22.4536	1.34067			10 % (v/v)				25 % (v/v)				50 % (v/v)				10 % (v/v)				25 % (v/v)				50 % (v/v)
			4	0.62	0.07	0.14	6.9	0.01	99.94	10.33	0.03	0	21.7627	1.4958			Time (h)	Biomass 940 nm (-)	Time (h)	pO2/DO (%)	Time (h)	Biomass 940 nm (-)	Time (h)	pO2/DO (%)	Time (h)	Biomass 940 nm (-)	Time (h)	pO2/DO (%)	Time (h)	Biomass 940 nm (-)	Time (h)	pO2/DO (%)	Time (h)	Biomass 940 nm (-)	Time (h)	pO2/DO (%)	Time (h)	Biomass 940 nm (-)	Time (h)	pO2/DO (%)
			8	3.97	0.46	0.92	6.57	0.01	77.96	1.28	0.41	0.05	20.4241	1.87025			0.00694444	30.81	0.00305556	82.2613	0.00527778	510.1	0.00138889	76.8717	0.00583333	32.615	0.00194444	93.6167	0.00555556	33.97	0.00166667	80.8667	0.0125	113.25	0.00611111	80.0091	0.00638889	24.36	0.0025	104.858
			12	11	1	2.55	6.83	0.16	94.69	9.456	1	0.12	11.7594	3.39735			0.0125	32.7185	0.00861111	82.3039	0.0144444	505.472	0.0105556	77.3933	0.0136111	32.6582	0.00972222	90.98	0.0108333	33.1161	0.00722222	81.5611	0.0194444	114.643	0.01	79.8947	0.0866667	22.1044	0.0827778	104.857
			16	15.5	1.32	3.6	7.09	0.08	72.69	1.58	1.56	0.04	2.26407	1.88265			0.0180556	33.8448	0.0141667	82.456	0.0202778	500.903	0.0166667	78.1412	0.0344444	32.3588	0.0305556	90.5932	0.0163889	34.1393	0.0125	82.0421	0.0269444	114.939	0.0166667	79.8521	0.0966667	21.66	0.0930556	104.857
			20	15	1	3.48	8.27	0.02	66.97	1.42	1.56	0.11	0.0166963	0.0115003			0.0236111	35.0769	0.0197222	82.5167	0.0269444	499.128	0.0230556	78.3404	0.0458333	31.6898	0.0419444	90.3532	0.0219444	33.6078	0.0180556	82.5984	0.0358333	114.772	0.0241667	79.8598	0.106944	21.5201	0.103056	98.234
			24	9.93	3.72	2.3	7.48	0.14	72.9	2.86	1.82	0.09	0.004318	0.0014958			0.0291667	35.2897	0.0255556	82.8444	0.0361111	504.957	0.0322222	78.6029	0.0572222	31.405	0.0533333	89.5982	0.0275	33.4603	0.0236111	83.1369	0.0422222	113.643	0.0330556	80.0292	0.121389	21.2603	0.1175	93.6721
			28	10.07	1.27	2.34	7.48	0.18	90.53	3.55	2.18	0.14	0.000287867	0.0004986			0.035	35.64	0.0308333	82.9684	0.0422222	506.093	0.0383333	78.7586	0.065	31.5273	0.0611111	89.2162	0.0438889	32.4672	0.04	83.486	0.0480556	113.567	0.0394444	80.237	0.13	21.2389	0.126111	94.1947
																	0.0402778	35.4313	0.0363889	83.1374	0.0508333	502.943	0.0469444	78.9886	0.0716667	31.1511	0.0677778	88.9974	0.0494444	32.378	0.0455556	83.6345	0.0561111	112.575	0.0455556	80.5824	0.141944	21.3157	0.138056	95.3111
																	0.0461111	35.2854	0.0419444	83.2453	0.0566667	499.852	0.0527778	79.325	0.0888889	30.9928	0.0852778	88.9113	0.055	32.5358	0.0511111	83.8696	0.0619444	112.705	0.0533333	80.712	0.148333	21.3674	0.144444	94.2172
		25 % (v/v)	Time (h)	OD600 (-)	OD600 stand dev (-)	CDW (g/L)	pH (-)	pH stand dev (-)	Promoter activity (MU)	Pa stand dev (MU)	Surfactin (g/L)	Surfactin stand dev (g/L)	Glucose (g/L)	Glucose stand dev (g/L)			0.0516667	35.2476	0.0477778	83.3929	0.0638889	499.116	0.06	79.6845	0.095	30.0992	0.0913889	88.7733	0.0622222	32.6544	0.0583333	84.3125	0.0680556	112.877	0.0594444	80.8971	0.157778	21.225	0.153889	92.0303
			0	0.09	0.01	0.022	6.98	0.01	-11.57	6.92	0	0	24.1808	0.94996			0.0572222	35.4146	0.0533333	83.5524	0.0705556	499.758	0.0666667	79.9051	0.106389	29.8924	0.102778	88.8405	0.0758333	32.0009	0.0719444	84.7664	0.0752778	113.109	0.0655556	81.2174	0.165556	21.1676	0.161944	92.8216
			4	0.49	0.04	0.11	6.91	0.01	68.33	13.45	0.01	0	23.6051	4.50426			0.0627778	35.8703	0.0588889	83.768	0.0780556	500.733	0.0741667	80.1255	0.115	29.5047	0.111111	89.016	0.0813889	31.5033	0.0775	85.1254	0.0822222	113.223	0.0725	81.5529	0.176944	21.0442	0.173333	90.3613
			8	2.9	0.17	0.67	6.72	0.01	75.34	4.08	0.25	0.02	21.4749	0.46171			0.0683333	36.2561	0.0644444	83.9438	0.0891667	499.391	0.0852778	80.3061	0.123333	29.1653	0.119722	88.8402	0.0872222	31.1483	0.0833333	85.5697	0.0894444	112.774	0.0794444	81.8574	0.190278	21.1459	0.186389	88.9912
			12	7	0.5	1.62	7.16	0.07	139.4	14.22	0.65	0.03	15.7175	1.01817			0.0738889	35.9524	0.07	84.206	0.0966667	498.509	0.0927778	80.6203	0.133333	28.9196	0.129722	88.7562	0.0925	30.9784	0.0886111	85.8968	0.0966667	112.542	0.0863889	82.2933	0.195833	20.9804	0.192222	87.7993
			16	11.5	0.5	2.67	7.74	0.03	74.09	1.62	1.1	0.03	6.60654	0.486135			0.0797222	36.2217	0.0755556	84.3421	0.102222	498.966	0.0986111	80.73	0.144444	29.031	0.140556	88.8566	0.0983333	30.5052	0.0941667	86.2539	0.102222	112.37	0.0938889	82.445	0.201389	21.056	0.1975	85.737
			20	14.67	0.29	3.4	7.37	0.11	50.69	1.24	1.61	0.07	0.00806027	0.00277609			0.085	36.0441	0.0811111	84.5277	0.108056	497.581	0.103889	80.9495	0.15	29.073	0.146111	88.9679	0.103889	30.3436	0.0997222	86.5883	0.107778	112.606	0.0991667	82.6087	0.215	21.0706	0.211111	83.6846
			24	12.33	0.58	2.86	8.82	0.01	42.41	0.51	1.28	0.08	0.0051816	0.0014958			0.0905556	36.0646	0.0866667	84.7134	0.116389	496.296	0.1125	81.3787	0.159167	29.0038	0.155278	88.7309	0.109444	30.0575	0.105556	86.9586	0.113333	112.862	0.104722	82.8727	0.221111	21.2146	0.2175	84.4535
			28	10.67	0.23	2.47	8.98	0.01	52.53	0.51	1.04	0.13	0.0051816	0.00228487			0.0961111	35.9338	0.0922222	85.1138	0.123056	496.669	0.119167	81.7938	0.166667	28.8959	0.162778	88.6395	0.120556	29.7282	0.111111	87.3868	0.118889	113.239	0.110278	83.0502	0.228333	21.1355	0.224444	84.1155
																	0.101667	35.955	0.0977778	85.2873	0.130278	498.232	0.126389	82.1096	0.176389	28.9528	0.1725	88.6682	0.126111	29.314	0.116667	87.8786	0.124444	113.439	0.115833	83.1493	0.233889	21.427	0.23	87.3192
																	0.107222	35.7045	0.103611	85.6411	0.136389	497.235	0.132778	82.6795	0.191667	28.8703	0.187778	88.7014	0.131944	29.1789	0.122222	88.3223	0.13	113.571	0.121389	83.3121	0.239444	21.3777	0.235556	91.0321
		50 % (v/v)	Time (h)	OD600 (-)	OD600 stand dev (-)	CDW (g/L)	pH (-)	pH stand dev (-)	Promoter activity (MU)	Pa stand dev (MU)	Surfactin (g/L)	Surfactin stand dev (g/L)	Glucose (g/L)	Glucose stand dev (g/L)			0.113056	35.8528	0.108889	85.8714	0.146389	496.605	0.1425	82.9787	0.21	28.635	0.206111	88.6257	0.137778	28.8925	0.127778	88.8472	0.135556	113.581	0.126944	83.5673	0.248056	21.4598	0.244444	88.5596
			0	0.06	0.01	0.015	6.99	0	41.03	15	0	0	21.3597	0.434669			0.118333	35.8032	0.114444	86.1004	0.154167	497.572	0.150278	83.4072	0.218056	28.9158	0.214167	89.0193	0.143889	28.0291	0.133889	89.6896	0.141111	113.274	0.1325	83.912	0.256944	21.5307	0.253056	85.6653
			4	0.49	0.09	0.11	6.89	0.03	51.45	18.88	0	0	20.8128	0.73786			0.123889	35.5899	0.120278	86.5452	0.161111	496.626	0.157222	83.6974	0.227778	29.065	0.223889	88.9909	0.149444	27.5888	0.14	90.4482	0.146667	112.8	0.138056	84.0441	0.263333	21.4438	0.259722	87.6158
			8	2.67	0.15	0.62	6.76	0.01	133.69	5.73	0.14	0.04	17.4303	0.500466			0.129722	35.6398	0.125833	87.0016	0.168056	494.087	0.164167	83.9724	0.236944	29.1207	0.233056	89.1243	0.155	26.9131	0.145556	91.2937	0.152222	112.815	0.143889	84.2885	0.270833	21.497	0.267222	90.4653
			12	4.57	0.31	1.06	7.26	0.04	128.03	5.57	0.46	0.05	12.5078	0.481478			0.135278	35.6313	0.131111	87.2742	0.176111	491.704	0.172222	84.4016	0.245278	28.9127	0.241389	89.0887	0.160556	26.6535	0.151111	91.9047	0.157778	112.512	0.149444	84.6663	0.276944	21.6195	0.273056	93.3987
			16	8.2	0.35	1.9	7.61	0.01	88.3	6.35	0.85	0.07	6.39064	0.60104			0.140833	35.7399	0.136944	87.7952	0.182778	490.03	0.178889	84.8829	0.254167	29.1761	0.250556	89.3195	0.166389	26.4121	0.156944	92.7861	0.163333	112.176	0.155	85.1229	0.288333	21.7784	0.284444	94.2607
			20	12.5	0	2.9	7.97	0.01	60.18	1.28	1.07	0.1	0.898144	0.197498			0.146389	35.8578	0.1425	88.1667	0.201389	488.471	0.1975	85.8115	0.26	29.216	0.256111	89.5828	0.171944	25.8905	0.162222	93.9031	0.168889	111.811	0.160556	85.6746	0.294167	21.7586	0.290556	89.4943
			24	14.33	0.29	3.33	8.44	0.05	54.36	2.51	1	0.07	0.0051816	0.004318			0.151944	35.8773	0.148056	88.6126	0.208889	486.866	0.205	86.2988	0.268056	29.2778	0.264444	89.5355	0.1775	25.4091	0.167778	94.928	0.174444	111.784	0.166111	86.2101	0.301111	21.676	0.2975	93.3209
			28	11.33	0.29	2.63	8.78	0.06	71.15	3.51	1	0.07	0.0103632	0.00456974			0.157778	35.8067	0.153611	89.0569	0.2175	485.857	0.213889	87.0112	0.286667	29.317	0.282778	89.7834	0.183056	25.0937	0.173333	95.8343	0.181389	111.909	0.171389	86.83	0.309722	21.6572	0.306111	86.689
																	0.163056	35.6223	0.159167	89.3664	0.224167	483.454	0.220278	87.3944	0.292222	29.6484	0.288611	89.6549	0.194444	25.0567	0.179167	96.7251	0.196667	111.306	0.178333	87.5141	0.316111	21.7195	0.312222	87.5149
																	0.168611	35.5653	0.164722	89.7081	0.229722	481.44	0.225833	88.481	0.301667	29.7637	0.297778	89.9107	0.199722	24.8909	0.184722	97.2544	0.2025	110.633	0.193889	88.4782	0.323333	22.0798	0.319444	83.6768
	B. subtilis MG19																0.179722	35.4781	0.170278	90.151	0.235278	479.779	0.231667	88.9773	0.320278	29.6217	0.316389	90.7029	0.205556	24.7562	0.190278	98.0039	0.208056	109.985	0.199722	88.9997	0.333056	22.2739	0.329167	82.9841
																	0.185278	35.4444	0.175833	90.5919	0.241111	478.47	0.236944	89.8017	0.326667	29.7634	0.323056	90.9298	0.211111	24.2609	0.195833	98.2379	0.213611	109.398	0.205	89.2091	0.340556	22.3812	0.336667	84.2273
		10 % (v/v)	Time (h)	OD600 (-)	OD600 stand dev (-)	CDW (g/L)	pH (-)	pH stand dev (-)	Promoter activity (MU)	Pa stand dev (MU)	Surfactin (g/L)	Surfactin stand dev (g/L)	Glucose (g/L)	Glucose stand dev (g/L)			0.190833	35.4091	0.181667	91.1214	0.246667	476.086	0.242778	90.0105	0.338056	30.1637	0.334167	91.03	0.216667	23.8722	0.201389	98.4803	0.219722	109.144	0.210833	90.1914	0.346111	22.5439	0.342222	89.72
			0	0.11	0.01	0.022	7.06	0.01	149.52	6.33	0	0	23.4323	0.915307			0.196389	35.4976	0.187222	91.5871	0.252222	474.059	0.248333	90.414	0.345278	30.3527	0.341389	91.3106	0.222222	23.456	0.207222	98.1115	0.225278	108.988	0.216667	90.1418	0.360278	22.6241	0.348333	95.9363
			4	1	0.02	0.23	6.89	0.02	40.34	0.43	0	0	21.4749	0.734483			0.201944	34.9804	0.1925	91.7784	0.257778	471.391	0.253889	91.001	0.353333	30.5889	0.349722	91.5046	0.228056	23.7512	0.212778	98.702	0.234722	108.304	0.2225	89.9485	0.373056	22.8286	0.356389	91.1545
			8	7.33	0.31	1.7	6.81	0.03	149.19	4.34	0.4	0.03	16.0486	0.436809			0.207778	34.9266	0.198333	92.631	0.265833	469.129	0.262222	91.3564	0.371667	30.9956	0.367778	91.9134	0.233333	23.687	0.218333	99.2042	0.242222	107.959	0.231944	90.6969	0.381667	23.1635	0.369167	85.8807
			16	12.67	0.58	2.94	8.11	0.09	78.72	5.11	0.98	0.09	0.515281	0.039888			0.213333	34.7332	0.203611	92.8845	0.273056	468.705	0.269167	91.136	0.378889	30.9388	0.375278	91.9259	0.238889	23.313	0.224167	100.388	0.250833	107.449	0.239167	90.9609	0.388611	23.2167	0.377778	93.3891
			20	8.33	0.76	1.93	8.69	0.11	123.1	10.76	1.4	0.22	0.0552704	0.00525307			0.218889	34.4629	0.209444	93.2354	0.281667	468.444	0.278056	91.0188	0.385	31.0527	0.381389	91.8383	0.244722	23.0024	0.229444	101.007	0.2575	106.471	0.248056	91.2413	0.400556	23.1507	0.384722	90.9825
			24	3.6	0.4	0.84	8.68	0.14	242.84	36.55	1.09	0.2	0.0103632	0.0201979			0.23	34.2522	0.215	93.3775	0.291111	465.031	0.2875	91.2734	0.391667	31.3759	0.387778	92.157	0.250278	22.9567	0.235	101.611	0.262778	106.112	0.254444	91.5138	0.410556	22.9825	0.396667	97.7656
			28	4.7	0.1	1.09	5.59	0.16	153.07	6.15	1.36	0.28	0.00719667	0.0111043			0.235833	34.0622	0.220556	93.3133	0.299167	464.408	0.295278	91.336	0.41	31.525	0.406111	92.8391	0.255833	22.9193	0.240556	101.611	0.268333	105.689	0.26	91.9703	0.416111	23.1758	0.406667	94.5571
																	0.241111	33.7389	0.226111	93.2192	0.308611	461.601	0.304722	91.5489	0.416944	31.9314	0.413056	93.2387	0.261389	22.7479	0.246111	101.602	0.274167	105.146	0.265556	91.9403	0.430278	23.3539	0.412222	91.1691
																	0.246944	33.3311	0.231944	93.885	0.316389	460.849	0.3125	92.1693	0.434167	32.3879	0.430278	93.5012	0.266944	22.7732	0.251944	102.366	0.279722	104.612	0.271389	92.5005	0.436389	23.435	0.426389	83.9114
		25 % (v/v)	Time (h)	OD600 (-)	OD600 stand dev (-)	CDW (g/L)	pH (-)	pH stand dev (-)	Promoter activity (MU)	Pa stand dev (MU)	Surfactin (g/L)	Surfactin stand dev (g/L)	Glucose (g/L)	Glucose stand dev (g/L)			0.2525	33.2293	0.237222	93.812	0.322222	462.401	0.318333	92.466	0.443333	32.5601	0.439444	93.5877	0.272778	22.4117	0.2575	102.165	0.285278	105.021	0.276667	91.6158	0.444444	23.7805	0.4325	81.3404
			0	0.09	0.01	0.022	7.06	0.01	138.99	6.39	0	0	21.5324	1.21007			0.258056	33.193	0.243056	94.2199	0.327778	461.896	0.323611	92.0461	0.461389	33.1148	0.4575	93.9597	0.278333	22.0505	0.263056	102.214	0.290833	104.695	0.2825	91.3813	0.461111	23.9916	0.440556	88.9204
			4	1.01	0.06	0.23	6.89	0.01	66.05	17.85	0	0.01	19.0856	0.909859			0.263611	33.1218	0.248333	94.2452	0.333333	460.835	0.329444	91.8104	0.474444	33.5308	0.470556	94.2375	0.283889	22.6324	0.268889	101.762	0.296667	104.367	0.288056	91.4199	0.470278	24.5599	0.446667	86.1367
			8	5.07	0.23	1.18	6.95	0.05	207.51	7.9	0.27	0.03	15.516	0.475634			0.269167	33.7349	0.254167	95.0672	0.339722	459.05	0.335833	92.1479	0.485556	33.657	0.481667	94.253	0.289444	22.1457	0.274444	101.368	0.302222	103.643	0.293611	91.5277	0.475833	24.8358	0.457222	93.9922
			16	13.97	0.76	3.17	8.03	0.06	86.45	6.84	0.98	0.07	0.679941	0.589834			0.274722	33.9159	0.259722	95.5612	0.346667	456.609	0.343056	91.8985	0.499722	34.2465	0.496111	94.7618	0.300556	22.506	0.28	101.633	0.307778	103.1	0.299444	91.7787	0.486667	25.0611	0.466389	90.2866
			20	12.5	2.29	2.9	8.71	0.11	102.77	21.17	1.22	0.01	0.0017272	0.0008636			0.280278	33.6456	0.265278	95.4151	0.352222	456.783	0.348611	92.3529	0.505833	34.3085	0.501944	94.4836	0.306389	22.8084	0.285556	101.885	0.313333	102.66	0.304722	92.2634	0.505833	25.2999	0.471944	94.5617
			24	6.2	0.6	1.44	9	0.02	172.43	18.16	1.1	0.1	0.0025908	0.00228487			0.285833	33.5195	0.270833	95.3867	0.358056	455.91	0.354167	92.391	0.511389	34.1776	0.5075	95.0307	0.311944	23.3145	0.291111	102.159	0.319167	101.896	0.310278	92.5473	0.512222	25.2369	0.482778	100.552
			28	8.33	0.5	1.93	9.05	0.04	122.15	7.4	1.45	0.05	0.00316653	0.000997199			0.291389	32.9002	0.276389	95.3135	0.363333	451.687	0.359444	93.3979	0.517222	34.5337	0.513333	95.5126	0.3175	23.409	0.296667	102.614	0.324444	101.466	0.316111	92.971	0.525278	25.3074	0.501944	106.098
																	0.297222	32.4393	0.281944	95.2731	0.371944	450.002	0.368056	93.9582	0.526389	34.6563	0.5225	95.4182	0.323333	22.527	0.302222	102.936	0.33	101.203	0.321667	93.2288	0.535556	25.9496	0.508333	98.2706
																	0.302778	32.245	0.2875	95.15	0.378889	448.474	0.375	94.0299	0.536944	34.6045	0.533056	95.4717	0.328889	23.1366	0.308056	103.315	0.335556	100.958	0.327222	93.4778	0.550556	26.4967	0.521389	89.0422
		50 % (v/v)	Time (h)	OD600 (-)	OD600 stand dev (-)	CDW (g/L)	pH (-)	pH stand dev (-)	Promoter activity (MU)	Pa stand dev (MU)	Surfactin (g/L)	Surfactin stand dev (g/L)	Glucose (g/L)	Glucose stand dev (g/L)			0.308333	32.2764	0.293056	95.7675	0.385556	446.362	0.381667	94.2357	0.548333	34.7261	0.544444	95.7511	0.334722	23.3305	0.313333	103.475	0.341389	100.523	0.332778	93.3656	0.558333	26.5463	0.531667	82.2581
			0	0.1	0.01	0.024	7.06	0	148.23	12.08	0	0	20.6976	0.131917			0.314167	32.1415	0.298611	95.6788	0.3925	447.716	0.388611	94.55	0.561944	34.977	0.558056	95.4831	0.340278	23.0141	0.319444	103.792	0.346667	100.004	0.338333	93.3746	0.576667	27.0313	0.546667	81.6497
			4	1.01	0.05	0.24	6.89	0.01	122.31	10.15	0.01	0	20.6113	1.88085			0.319444	31.8152	0.304444	95.8138	0.401667	449.126	0.397778	94.8356	0.5675	34.9931	0.563611	95.855	0.345833	22.8358	0.325278	104.212	0.352222	99.5588	0.343889	93.2473	0.584722	26.6275	0.554444	94.5688
			8	4	0.2	0.93	6.92	0.01	197.79	3.52	0.22	0.03	17.4447	2.63822			0.325	31.4211	0.31	95.8318	0.408056	447.044	0.404167	94.8251	0.574167	34.6662	0.570556	95.7106	0.351667	22.9085	0.330833	104.293	0.358056	98.8132	0.349444	93.3246	0.592222	26.5363	0.572778	99.3267
			16	11.17	0.29	2.59	7.93	0.06	119.17	16.43	0.96	0.04	2.88155	0.586252			0.330556	31.2427	0.315833	96.465	0.413611	443.744	0.41	95.4633	0.585278	34.6012	0.581667	95.6724	0.357778	22.7772	0.336389	104.594	0.366944	98.0389	0.355	93.1118	0.610278	26.706	0.580833	93.2021
			20	12.33	0.29	2.86	7.99	0.11	117.71	12.55	1.32	0.07	0.004318	0.0014958			0.336389	31.3277	0.321111	96.395	0.420278	440.168	0.416389	95.5509	0.598056	34.586	0.594167	96.1185	0.363889	23.4066	0.341944	104.839	0.372222	97.676	0.363889	93.3819	0.626111	26.6161	0.588333	100.267
			24	17.33	1.15	4.02	8.52	0.05	98.77	10.51	1.24	0.09	0.0025908	0.00228487			0.341944	31.3769	0.326944	96.851	0.426389	438.888	0.4225	95.3568	0.610556	34.6609	0.606667	96.1852	0.369444	23.3588	0.347778	105.043	0.378056	97.3164	0.369444	93.9411	0.635	27.304	0.594444	103.885
			28	8	0.2	1.86	8.71	0.05	173.2	6.74	1.42	0.17	0.0253323	0.0408943			0.3475	31.7063	0.332222	96.782	0.432778	438.048	0.428889	95.774	0.621389	35.0597	0.6175	97.0044	0.375	23.5593	0.353889	105.209	0.383889	96.6249	0.375	94.44	0.645833	27.6567	0.606389	104.61
																	0.353056	31.6735	0.338056	96.8251	0.439444	435.216	0.435556	95.7369	0.626944	34.9083	0.623056	96.6986	0.380556	23.8974	0.36	105.33	0.39	96.2616	0.380833	94.5698	0.653056	27.5091	0.622222	94.1446
																	0.358611	31.3702	0.343611	97.4681	0.447778	431.051	0.443889	95.6086	0.64	35.1385	0.636111	96.4577	0.386111	23.4415	0.365556	105.398	0.395556	95.8956	0.387222	94.5195	0.681389	26.3621	0.631111	98.4453
	B. subtilis BMV9																0.364167	31.0473	0.349167	97.5324	0.456944	426.337	0.453333	95.3861	0.65	34.6241	0.646111	96.2777	0.391667	23.722	0.371111	105.438	0.401389	95.6136	0.392778	95.0407	0.69	28.2525	0.641944	95.7077
																	0.37	30.6884	0.355	98.0526	0.466389	425.864	0.4625	95.122	0.658333	34.7045	0.654722	97.0076	0.397222	23.6984	0.376667	105.455	0.406944	95.566	0.398611	95.4879	0.698611	27.7499	0.649167	89.7256
		10 % (v/v)	Time (h)	OD600 (-)	OD600 mean (-)	OD600 stand dev (-)	Promoter activity (MU)	Pa mean (MU)	Pa stand dev (MU)								0.375556	30.7927	0.360278	97.9713	0.471944	426.687	0.468056	94.8705	0.669444	34.7066	0.665556	96.9712	0.402778	23.9545	0.382222	105.456	0.4125	96.0245	0.404167	95.6075	0.705556	27.6431	0.659444	92.5697
			0	0.1	0.11	0.01	-79.75	-72.7099	6.80941								0.381111	30.9631	0.366111	98.4824	0.4775	426.667	0.473611	94.6147	0.678889	34.9752	0.675	97.4426	0.408333	24.081	0.387778	105.442	0.418333	96.1774	0.409722	95.2955	0.725	28.1882	0.6775	90.0743
				0.12			-66.1574										0.386667	31.2958	0.371389	98.5789	0.483333	425.864	0.479167	94.5244	0.684444	35.0756	0.680278	98.0803	0.414167	23.7314	0.393333	105.419	0.423889	96.0221	0.415278	95.4934	0.736667	27.6879	0.686111	95.8211
				0.11			-72.2222										0.392222	31.5397	0.377222	98.4818	0.490278	422.463	0.486667	95.0364	0.69	35.0408	0.686111	98.1824	0.419444	23.7041	0.398889	105.388	0.429444	95.8135	0.420833	95.2443	0.743333	28.0313	0.694722	97.4367
			4	0.55	0.533333	0.0208167	-17.5161	-16.3299	1.45916								0.397778	31.5072	0.382778	98.36	0.501667	420.072	0.498056	95.33	0.6975	34.9767	0.693611	98.6795	0.425	24.065	0.404444	105.284	0.438611	94.4091	0.426667	94.9198	0.75	28.2212	0.701667	100.342
				0.54			-16.7729										0.403333	31.2049	0.388333	98.3134	0.508056	420.057	0.504167	95.9776	0.705278	35.2625	0.701389	98.3252	0.430556	23.8944	0.41	105.256	0.445	94.2127	0.435833	94.6372	0.767222	29.2447	0.721111	97.723
				0.51			-14.7005										0.409167	30.4476	0.393889	98.1675	0.52	420.946	0.516111	95.8778	0.711111	35.0917	0.707222	98.313	0.436111	23.7477	0.415556	105.227	0.451389	94.581	0.442222	95.0352	0.78	28.6258	0.732778	93.621
			8	4.2	4.36667	0.152753	-2.46032	-2.11925	0.296203								0.414722	29.9332	0.399722	98.7658	0.531389	419.889	0.527778	96.3345	0.725833	35.1854	0.721944	98.4742	0.4525	23.8704	0.421111	105.199	0.457222	95.0332	0.448611	94.8129	0.796944	28.3699	0.739722	95.8156
				4.5			-1.92652										0.420278	29.4848	0.405	98.6523	0.537778	415.866	0.534167	96.2174	0.731667	35.445	0.727778	98.6354	0.459722	24.4244	0.426944	105.172	0.4675	93.3183	0.454444	95.3028	0.810278	28.5049	0.746389	94.3334
				4.4			-1.97092										0.425833	29.8228	0.410556	98.5869	0.544444	414.502	0.540556	96.6411	0.751111	35.3822	0.747222	99.9014	0.465278	24.4802	0.4325	105.145	0.474444	93.0568	0.464722	95.088	0.820556	29.2463	0.763333	96.9183
			12	9.5	9.66667	0.763763	-0.843776	-0.82689	0.0889942								0.431389	29.8615	0.416389	98.4701	0.551667	414.264	0.548056	96.553	0.756667	34.9886	0.7525	99.2731	0.470833	24.6152	0.448611	105.162	0.481667	92.7988	0.471667	95.106	0.83	28.9577	0.776111	100.386
				10.5			-0.730663										0.436944	30.3723	0.421944	99.0997	0.558056	416.402	0.554167	96.7934	0.763056	35.2383	0.759167	100.032	0.476389	24.8365	0.455833	105.13	0.488889	92.1094	0.478889	94.9763	0.844167	29.2947	0.793056	101.203
				9			-0.906232										0.4425	30.3904	0.4275	99.1515	0.563611	417.035	0.559722	96.9914	0.774722	34.8646	0.770833	100.89	0.481944	24.7571	0.461389	105.097	0.501944	92.6141	0.486111	95.1677	0.853889	29.3984	0.806389	95.8157
			16	15	15	0	-1.085	-1.09056	0.0134804								0.448333	30.2998	0.433056	99.1164	0.569167	413.584	0.565278	97.2266	0.789444	34.7971	0.785556	100.715	0.4875	24.8683	0.466944	105.069	0.508611	92.4263	0.499167	95.0819	0.872778	29.2991	0.816667	92.9842
				15			-1.10593										0.453889	30.3286	0.438611	99.1794	0.574722	412.364	0.571111	97.2143	0.796667	35.0842	0.792778	100.38	0.493056	24.9295	0.4725	105.046	0.514167	91.871	0.505833	95.5013	0.89	28.488	0.826111	90.2568
				15			-1.08074										0.459444	30.2596	0.444167	99.1326	0.580278	409.255	0.576389	97.2262	0.802222	35.3514	0.798611	100.489	0.498611	25.1061	0.478056	105.026	0.52	91.3327	0.511111	95.3167	0.896389	28.9245	0.840278	89.7167
			20	11	11	1	-1.59394	-1.61104	0.164695								0.465	30.6497	0.45	99.7056	0.585833	406.616	0.581944	97.2147	0.814444	35.3289	0.810556	100.465	0.504167	25.3687	0.483611	105.008	0.525833	90.6315	0.517222	95.1644	0.914167	29.1249	0.85	92.1891
				10			-1.78361										0.470833	31.0427	0.455278	99.7174	0.591667	406.417	0.5875	97.2161	0.821944	34.8128	0.818333	99.9404	0.509722	25.4635	0.489167	104.992	0.531944	89.7204	0.522778	95.2195	0.925833	30.3499	0.868889	90.5974
				12			-1.45556										0.476111	30.5981	0.461389	100.081	0.597222	405.751	0.593056	97.208	0.833333	34.6703	0.829444	100.397	0.515278	25.8428	0.495	104.979	0.538056	90.1935	0.529167	95.1743	0.933611	31.2259	0.886111	95.1023
			24	11	10.5	0.5	-1.53586	-1.59735	0.0640092								0.481667	30.2292	0.466667	100.008	0.602778	405.362	0.598889	97.6329	0.847222	34.6629	0.843333	100.198	0.535278	26.3718	0.500278	104.966	0.547778	89.3826	0.535278	95.5514	0.947778	31.8583	0.8925	93.0929
				10			-1.66361										0.4875	30.1506	0.4725	100.578	0.608333	402.909	0.604444	97.6905	0.860833	34.7757	0.857222	100.906	0.540833	26.5703	0.505833	104.955	0.554444	89.059	0.545	95.5356	0.965	30.44	0.910556	92.7451
				10.5			-1.59259										0.493056	29.9075	0.477778	100.501	0.613889	401.604	0.610278	97.9388	0.869167	35.1572	0.865278	100.415	0.547222	26.2636	0.511389	104.946	0.560556	89.2383	0.551667	95.8831	0.976389	32.0398	0.921944	95.2169
			28	10	10.1667	0.288675	-1.62194	-1.66203	0.19029								0.498611	29.9815	0.483333	100.524	0.619444	397.829	0.615556	97.9391	0.877778	35.0663	0.873889	101.004	0.5575	26.6234	0.531389	104.943	0.566667	89.4562	0.557778	95.8666	0.986389	31.7898	0.929722	97.0983
				10			-1.86917										0.504444	30.1216	0.488889	100.542	0.625278	393.517	0.621389	98.4527	0.884722	35.1025	0.880833	101.477	0.563333	26.8467	0.536944	104.933	0.572222	89.4468	0.563889	96.1916	0.996944	32.2363	0.943889	99.0166
				10.5			-1.49497										0.51	30.5182	0.494722	100.601	0.630556	393.601	0.626667	98.5045	0.893056	35.1419	0.889444	101.142	0.568889	26.973	0.543333	104.925	0.577778	89.8492	0.569444	96.4754	1.00528	33.0447	0.953889	96.2778
																	0.515556	30.1052	0.500556	100.897	0.636111	394.488	0.6325	98.4399	0.901667	34.7317	0.897778	101.198	0.58	28.1488	0.553611	104.918	0.583611	90.3651	0.575	96.7491	1.01111	32.7952	0.961111	95.7628
																	0.521111	29.9725	0.506111	101.435	0.641944	395.137	0.638056	98.7595	0.9075	34.6114	0.903611	101.084	0.585833	28.2627	0.559167	104.911	0.589167	90.6266	0.580556	96.8253	1.02306	32.1351	0.9725	94.3909
		25 % (v/v)	Time (h)	OD600 (-)	OD600 mean (-)	OD600 stand dev (-)	Promoter activity (MU)	Pa mean (MU)	Pa stand dev (MU)								0.526667	29.8454	0.511667	101.335	0.6475	396.04	0.643333	98.7469	0.913056	34.4413	0.909444	101.193	0.591111	28.2839	0.564722	104.905	0.594722	90.5598	0.586111	96.9293	1.02972	32.993	0.9825	93.0248
			0	0.14	0.133333	0.0057735	-56.8452	-63.0439	5.45172								0.532222	29.2466	0.517222	101.342	0.653056	395.607	0.649444	99.2339	0.92	34.5922	0.916111	100.927	0.596944	27.411	0.570556	104.899	0.600278	90.7575	0.591667	96.944	1.03972	33.4648	0.993056	94.8148
				0.13			-67.094										0.537778	29.3376	0.522778	101.223	0.658611	390.901	0.654722	99.1833	0.925556	34.6967	0.921667	100.757	0.6025	27.7208	0.576111	104.895	0.608889	90.3023	0.5975	96.911	1.04833	33.1526	1.00139	95.2776
				0.13			-65.1923										0.543333	29.4786	0.528333	101.11	0.664167	390.61	0.660278	99.1299	0.935278	34.7724	0.931667	100.815	0.608056	27.6173	0.581667	104.89	0.618611	90.4673	0.606111	97.3105	1.06083	32.9032	1.00722	94.9576
			4	0.71	0.59	0.104403	-12.9421	-15.5373	2.25382								0.548889	29.6722	0.533889	101.644	0.67	390.643	0.665833	99.1063	0.948333	34.6648	0.944444	100.637	0.613889	27.9623	0.587222	104.886	0.624444	90.4298	0.615833	97.7363	1.07028	31.5673	1.01917	96.806
				0.52			-17.0032										0.554722	29.1392	0.539722	102.094	0.675556	389.614	0.671667	99.2323	0.956667	34.8947	0.952778	100.572	0.619444	28.1188	0.593056	104.883	0.633611	89.9699	0.621667	97.8315	1.08	31.4065	1.02611	98.2471
				0.54			-16.6667										0.561667	28.9975	0.545	101.88	0.681111	388.297	0.677222	99.6364	0.9625	34.7855	0.958611	100.639	0.625278	27.8292	0.598611	104.88	0.644722	89.6282	0.630833	97.8608	1.09167	29.7638	1.03583	99.285
			8	4.5	4.36667	0.152753	-2.01914	-1.92141	0.18975								0.571389	28.8634	0.550833	102.497	0.686667	389.317	0.682778	100.126	0.969722	34.6754	0.966111	101.076	0.635833	27.8612	0.604167	104.877	0.653056	90.0622	0.641944	97.8374	1.09722	29.1107	1.04444	99.4278
				4.2			-2.04237										0.580278	28.6142	0.557778	102.381	0.6925	390.08	0.688611	100.349	0.976667	34.8818	0.973056	101.153	0.641389	28.1555	0.61	104.874	0.659167	89.3149	0.65	98.3538	1.10361	29.2927	1.05722	101.205
				4.4			-1.70271										0.588611	28.9116	0.5675	102.148	0.704444	386.237	0.700556	100.468	0.982778	34.8658	0.978889	101.507	0.6475	28.2743	0.615278	104.872	0.665	88.6506	0.656389	98.7898	1.11278	28.5733	1.06639	102.549
			12	7	6.33333	0.763763	-1.19127	-1.36614	0.183714								0.595278	29.1367	0.576389	102.279	0.710833	381.697	0.706944	100.375	0.988889	35.0947	0.985278	101.405	0.653333	27.8707	0.621389	104.87	0.670556	87.8378	0.662222	98.6053	1.11861	28.8812	1.07611	103.346
				5.5			-1.55758										0.606389	28.9295	0.585	102.001	0.718611	381.66	0.714722	100.302	1.00778	34.9763	1.00417	101.53	0.658889	28.456	0.631944	104.867	0.676111	88.1009	0.6675	98.9447	1.13639	30.3902	1.08778	100.899
				6.5			-1.34957										0.618611	28.8255	0.591389	102.389	0.725556	380.038	0.721667	100.199	1.015	34.6968	1.01111	101.577	0.669167	28.918	0.6375	104.865	0.6825	87.6085	0.673333	98.9317	1.14778	28.6492	1.09361	98.938
			16	13	13.3333	1.52753	-0.778205	-0.767967	0.0246802								0.624722	28.8599	0.6025	102.06	0.735278	379.845	0.731667	100.445	1.02167	34.6354	1.01778	101.804	0.675556	28.988	0.643889	104.863	0.690556	87.5725	0.679722	99.4417	1.15583	29.5763	1.09972	100.375
				15			-0.739815										0.640833	28.7112	0.614722	102.108	0.741944	378.629	0.738056	100.51	1.02722	34.713	1.02361	102.282	0.683889	29.2932	0.649444	104.862	0.699444	87.1265	0.687778	99.3958	1.18139	29.7134	1.10917	100.457
				12			-0.78588										0.649167	28.4244	0.621111	101.832	0.750833	377.7	0.746944	101.027	1.03306	34.7692	1.02889	102.696	0.691111	29.3697	0.655	104.861	0.705278	86.9961	0.696667	100.12	1.19889	28.7811	1.11472	100.074
			20	11.5	11.1667	0.57735	-1.53768	-1.38137	0.348009								0.656111	28.2646	0.636944	102.34	0.759167	376.91	0.755278	100.902	1.04944	34.8163	1.04556	102.917	0.700556	29.2353	0.665278	104.859	0.710833	86.4917	0.7025	100.568	1.21083	29.4728	1.12056	99.6744
				10.5			-1.62381										0.6625	28.0991	0.645278	102.055	0.77	373.263	0.766389	101.375	1.05778	34.4493	1.05389	102.735	0.708333	29.037	0.671667	104.857	0.722222	86.1871	0.708056	100.447	1.2275	29.5041	1.13278	97.2091
				11.5			-0.982609										0.6725	28.528	0.652222	102.6	0.780833	372.694	0.777222	101.324	1.06583	34.3522	1.06194	102.576	0.714444	29.0631	0.680278	104.856	0.728611	86.2833	0.719444	100.822	1.23306	29.3255	1.14389	95.5418
			24	9.5	9.66667	0.288675	-1.79912	-1.39578	0.464871								0.681111	28.4027	0.658611	102.795	0.787778	372.469	0.783889	101.294	1.07167	34.2658	1.06778	102.836	0.72	28.9669	0.6875	104.855	0.738056	86.2528	0.725833	100.606	1.24861	30.8989	1.15194	94.0191
				9.5			-1.50085										0.686944	28.1547	0.668611	102.579	0.796111	373.916	0.792222	101.201	1.08306	34.245	1.07944	103.194	0.727222	29.2271	0.696667	104.854	0.745556	86.4338	0.735	100.28	1.25472	32.0193	1.15806	95.3128
				10			-0.887366										0.6925	28.5309	0.6775	102.425	0.8025	372.254	0.798611	101.584	1.08972	34.3206	1.08583	103.52	0.734444	28.9778	0.704444	104.853	0.751111	86.8346	0.742778	100.934	1.26056	31.7623	1.1775	6.41099
			28	10.5	9.83333	0.763763	-1.44974	-1.37805	0.392975								0.698056	28.7277	0.683056	102.376	0.808056	370.22	0.804167	101.758	1.10028	34.3016	1.09639	103.438	0.74	29.4759	0.710556	104.852	0.756667	86.3056	0.748333	100.843	1.27222	31.8573	1.18306	9.2331
				9			-1.73025										0.703611	29.0787	0.688611	102.286	0.813611	367.982	0.809722	102.394	1.11806	34.2162	1.11444	103.213	0.745556	29.2967	0.716111	104.852	0.7625	86.0839	0.753889	100.741	1.28444	31.2798	1.195	85.6466
				10			-0.954167										0.709167	29.4246	0.694167	102.397	0.827222	365.407	0.823333	102.444	1.12583	34.0981	1.12222	103.55	0.751111	29.4026	0.723611	104.851	0.768056	85.6994	0.759444	100.878	1.29417	30.8307	1.20694	102.297
																	0.714722	29.5296	0.7	102.799	0.835	368.383	0.831111	102.1	1.13222	33.9644	1.12861	103.287	0.756667	29.2792	0.730556	104.851	0.773611	86.2514	0.765278	101.066	1.31417	31.4209	1.21806	95.1635
																	0.720556	29.401	0.705556	103.147	0.840833	370.306	0.836944	102.018	1.13889	34.1132	1.135	103.588	0.7625	29.0294	0.736111	104.851	0.779167	86.3455	0.770556	100.932	1.31972	30.7082	1.22333	98.3577
		50 % (v/v)	Time (h)	OD600 (-)	OD600 mean (-)	OD600 stand dev (-)	Promoter activity (MU)	Pa mean (MU)	Pa stand dev (MU)								0.726111	29.2927	0.710833	103.055	0.848889	368.656	0.845	101.703	1.14444	34.0809	1.14028	103.531	0.768056	29.095	0.741667	104.85	0.785	86.5559	0.776111	100.896	1.33472	30.5148	1.22917	96.9756
			0	0.05	0.0566667	0.011547	-187.722	-171.347	27.5973								0.731667	28.6644	0.716389	103.068	0.860833	367.454	0.857222	101.774	1.15639	34.2035	1.15278	103.343	0.773611	29.263	0.747222	104.85	0.790278	86.5739	0.781944	101.647	1.34111	30.4032	1.245	99.3756
				0.07			-139.484										0.737222	28.7036	0.721944	103.085	0.87	372.455	0.866111	101.432	1.16667	34.195	1.16278	103.655	0.779167	29.0853	0.752778	104.85	0.795833	86.4225	0.7875	101.566	1.35444	31.6023	1.25111	99.0091
				0.05			-186.833										0.742778	28.5131	0.727778	103.018	0.880833	372.482	0.876944	101.292	1.17972	34.3693	1.17611	103.277	0.784722	28.9097	0.758611	104.85	0.802778	86.2336	0.793056	101.521	1.36111	31.284	1.25667	96.8056
			4	0.26	0.36	0.293087	-36.3355	-40.8023	29.59								0.748333	28.5724	0.733333	103.046	0.887778	374.204	0.883889	101.286	1.18861	34.4533	1.18472	103.582	0.790278	29.1545	0.764167	104.85	0.808333	85.9253	0.8	102.112	1.36972	31.1549	1.26833	96.3174
				0.69			-13.6997										0.754167	28.3602	0.738889	103.323	0.895	371.892	0.891111	101.701	1.19556	34.5644	1.19167	103.838	0.795833	28.7655	0.769722	104.85	0.813889	85.9546	0.805278	101.919	1.38	31.1132	1.28056	97.3832
				0.13			-72.3718										0.759444	28.2063	0.744722	103.577	0.900556	370.475	0.896667	101.677	1.20139	34.8221	1.1975	104.049	0.801667	28.7659	0.775278	104.85	0.819444	85.5815	0.811111	101.886	1.39917	32.3471	1.29028	97.6276
			8	2.5	2.5	0.4	-3.92667	-3.98713	0.731874								0.765278	27.8879	0.75	103.51	0.906111	366.868	0.902222	101.697	1.21583	34.5447	1.21194	103.594	0.807222	28.5668	0.781111	104.85	0.825	85.7059	0.816667	102.298	1.41361	32.8125	1.31056	99.6495
				2.9			-3.28736										0.770833	27.6957	0.755556	103.543	0.911667	366.545	0.907778	101.622	1.22194	34.5236	1.21806	103.614	0.812778	28.5483	0.786667	104.85	0.830556	86.0464	0.822222	102.79	1.42944	32.5666	1.31583	97.5102
				2.1			-4.74735										0.776389	27.8957	0.761111	103.602	0.917778	370.128	0.913889	101.923	1.23111	34.6564	1.2275	103.586	0.818333	28.451	0.791944	104.85	0.836389	85.7231	0.827778	103.09	1.43833	33.5178	1.33083	96.9795
			12	4.2	4.36667	0.378594	-2.37169	-2.33022	0.180571								0.781944	28.038	0.766667	103.526	0.930278	369.185	0.926667	102.166	1.23944	34.6189	1.23556	103.815	0.823889	28.1465	0.7975	104.85	0.848056	85.3809	0.833611	102.983	1.44833	34.498	1.33722	98.69
				4.8			-2.13252										0.7875	28.1329	0.7725	103.434	0.936944	370.45	0.933056	102.329	1.25611	34.6974	1.25222	104.074	0.829444	27.8553	0.803056	104.85	0.855278	85.4315	0.845278	103.244	1.45389	32.9797	1.35083	99.0933
				4.1			-2.48645										0.793056	28.2414	0.778056	103.348	0.943056	368.139	0.939444	102.597	1.26306	34.7083	1.25944	104.223	0.835	27.9186	0.808889	104.85	0.862778	85.2783	0.8525	103.495	1.47861	34.5954	1.35722	100.167
			16	7	7.6	0.87178	-1.27063	-1.22516	0.0857125								0.798889	28.3951	0.783611	103.193	0.949444	368.342	0.945556	102.987	1.26972	34.4874	1.26583	103.761	0.840833	27.8893	0.814444	104.85	0.871389	84.9755	0.86	103.907	1.48806	33.7985	1.36583	99.4673
				8.6			-1.12629										0.804444	28.1234	0.789167	103.058	0.957778	369.046	0.953889	102.755	1.27944	34.4612	1.27556	103.962	0.846111	27.9733	0.82	104.85	0.877778	84.899	0.868611	103.684	1.49583	32.0251	1.37611	98.699
				7.2			-1.27855										0.81	27.5326	0.795	103.044	0.968333	372.36	0.964444	102.766	1.28944	34.6789	1.28556	104.046	0.851667	27.9393	0.825556	104.851	0.883889	84.8455	0.875	103.475	1.50417	31.5769	1.39528	97.6188
			20	13	13	1	-0.919444	-1.07975	0.155415								0.815556	27.7447	0.800556	103.279	0.974722	372.994	0.970833	102.998	1.29694	34.7359	1.29306	104.203	0.857222	28.3769	0.831111	104.851	0.8925	84.8601	0.880833	103.741	1.51083	33.0118	1.40972	98.1653
				14			-1.22976										0.821111	27.7828	0.806111	103.496	0.980278	372.575	0.976111	102.776	1.31278	34.8224	1.30917	104.076	0.863056	28.8022	0.836667	104.851	0.901667	84.5267	0.889722	104.099	1.52722	34.1246	1.42583	98.4649
				12			-1.09005										0.826667	28.1128	0.811667	103.366	0.985833	371.784	0.981944	102.909	1.32139	34.805	1.3175	103.857	0.868333	28.967	0.842222	104.851	0.907778	84.5265	0.898889	104.207	1.53278	34.9403	1.43444	99.5457
			24	13	13.3333	0.57735	-0.738034	-0.928002	0.174018								0.8325	28.0939	0.817222	103.573	0.991389	371.493	0.9875	103.108	1.33806	34.8994	1.33417	103.306	0.874167	29.1893	0.847778	104.851	0.913889	84.1918	0.905	103.906	1.54944	34.2746	1.44444	98.4325
				14			-0.96627										0.837778	28.2201	0.822778	103.566	0.996944	370.978	0.993056	103.11	1.34417	34.9365	1.34028	103.256	0.879722	29.2206	0.853333	104.851	0.92	84.0535	0.910833	104.158	1.56111	34.4057	1.44972	98.1441
				13			-1.0797										0.843611	28.1865	0.828333	103.376	1.00722	371.916	1.00333	102.894	1.35444	35.026	1.35056	103.477	0.885278	29.1638	0.858889	104.851	0.927222	83.3837	0.917222	104.381	1.58778	34.7657	1.46472	98.5851
			28	10.5	11.1667	0.57735	-0.998413	-1.10382	0.0912958								0.849167	28.4289	0.833889	103.232	1.01389	370.502	1.01	102.75	1.36139	34.8089	1.3575	103.248	0.890833	29.0739	0.864444	104.852	0.9325	83.4675	0.924444	104.388	1.59556	37.0758	1.47472	97.7464
				11.5			-1.15797										0.854722	28.3862	0.839444	103.111	1.02167	370.091	1.01778	102.738	1.37139	34.6815	1.3675	103.203	0.896667	29.1117	0.870278	104.852	0.938333	83.2087	0.929722	104.147	1.60444	34.9179	1.48417	97.2083
				11.5			-1.15507										0.860278	28.9564	0.845278	103.185	1.0275	369.561	1.02361	102.997	1.38306	34.8546	1.37917	102.789	0.901944	29.4752	0.875833	104.852	0.943889	82.8876	0.935278	103.911	1.61278	34.9271	1.49194	96.5991
																	0.871389	29.1748	0.850833	103.388	1.03722	368.347	1.03306	103.313	1.39306	34.6838	1.38917	102.78	0.907778	29.7941	0.881389	104.852	0.949444	82.4207	0.940833	103.844	1.61944	33.0037	1.50028	96.1386
																	0.877222	29.252	0.856389	103.576	1.04528	366.403	1.04139	103.055	1.40722	34.6529	1.40361	102.625	0.913333	29.91	0.886944	104.852	0.955	82.3837	0.946389	103.784	1.62639	33.7459	1.50694	95.9075
																	0.883333	29.1984	0.861944	103.422	1.05833	366.444	1.05444	103.238	1.42222	34.6146	1.41833	102.746	0.918889	29.756	0.892778	104.853	0.960556	82.0764	0.951944	103.741	1.63806	33.7899	1.51278	96.7955
																	0.890833	29.0853	0.867778	103.604	1.06778	366.782	1.06389	103.534	1.42917	34.7948	1.42528	103.018	0.924444	29.5894	0.898333	104.853	0.966111	82.0759	0.9575	103.945	1.64361	34.3162	1.52333	97.3745
																	0.897222	29.0081	0.873056	103.689	1.07556	366.152	1.07167	103.528	1.44306	34.849	1.43222	103.104	0.93	29.6358	0.903889	104.853	0.971667	81.7687	0.963056	104.124	1.65194	34.0351	1.52889	97.7618
																	0.904722	29.3064	0.879444	103.6	1.08833	362.016	1.08472	103.387	1.44917	34.72	1.43944	103.329	0.935556	29.7838	0.909444	104.853	0.977222	81.7839	0.968611	104.281	1.66639	33.3386	1.54556	98.0004
																	0.913611	29.2675	0.886944	103.76	1.09528	360.281	1.09139	103.217	1.45806	34.5577	1.44528	103.278	0.941389	29.9002	0.915	104.853	0.984722	81.7589	0.974167	104.418	1.69028	31.7038	1.55722	97.3101
																	0.921667	28.9125	0.893333	103.552	1.11111	357.575	1.10722	103.007	1.47028	34.5642	1.45417	102.888	0.946944	30.0231	0.920556	104.853	0.993889	82.0563	0.981667	104.556	1.69583	31.505	1.56472	96.8922
																	0.928611	28.8425	0.901111	103.526	1.11722	356.707	1.11333	103.09	1.47694	34.4722	1.46639	103.056	0.9525	30.0907	0.926111	104.854	0.999722	82.1304	0.990833	104.694	1.70333	30.8079	1.58389	96.3683
																	0.938056	28.8058	0.91	103.613	1.12306	354.962	1.11917	102.834	1.48833	34.2944	1.47306	103.276	0.958056	30.0174	0.931944	104.854	1.00583	82.3794	0.996944	104.782	1.74667	31.5936	1.59167	95.9118
																	0.944444	28.8623	0.917778	103.78	1.12889	353.264	1.125	102.94	1.49722	34.2083	1.48444	103.266	0.963611	29.4653	0.937222	104.854	1.01278	82.4775	1.00306	104.689	1.77333	35.6809	1.60056	95.7812
																	0.95	28.7158	0.924722	103.714	1.13694	352.99	1.13306	103.024	1.50333	34.3675	1.49333	103.468	0.969167	29.0626	0.943056	104.854	1.01833	82.264	1.00972	104.533	1.77972	33.4768	1.60889	96.5609
																	0.958056	28.5628	0.934167	103.645	1.14639	353.647	1.14278	102.808	1.53333	34.1652	1.49944	103.647	0.974722	29.5217	0.948611	104.854	1.02389	82.1696	1.01528	104.487	1.79889	35.3663	1.61556	97.3547
																	0.963889	28.4513	0.940556	103.801	1.15556	353.253	1.15167	103.094	1.54028	34.3629	1.51889	103.849	0.980278	29.804	0.953889	104.854	1.02944	81.7004	1.02083	104.479	1.80472	35.0054	1.6225	97.6062
																	0.97	28.2843	0.946389	103.941	1.16139	351.894	1.1575	102.973	1.55639	34.9004	1.52944	104.013	0.986111	29.7445	0.959722	104.855	1.03528	81.4514	1.02639	104.492	1.81056	35.2704	1.63444	97.4825
																	0.976944	28.42	0.954167	103.823	1.17278	351.598	1.16889	102.711	1.56278	35.5252	1.53639	103.943	0.991667	29.7866	0.965278	104.855	1.04306	81.6887	1.0325	104.421	1.82861	35.5186	1.63972	97.7675
																	0.983333	28.6719	0.96	103.701	1.17861	351.217	1.17472	102.718	1.57222	35.3734	1.5525	103.599	0.9975	29.6535	0.970833	104.855	1.04917	81.577	1.04028	104.514	1.84444	35.112	1.64833	98.0016
																	0.988889	28.778	0.966389	103.54	1.18417	350.355	1.18056	102.727	1.57778	35.4255	1.55889	103.537	1.00306	29.7832	0.976389	104.855	1.05861	81.4626	1.04639	104.59	1.85639	37.2054	1.6625	98.2676
																	0.994444	28.3571	0.973056	103.691	1.19139	351.082	1.1875	102.843	1.58333	35.6687	1.56833	103.405	1.00861	30.1669	0.982222	104.855	1.06444	81.3834	1.05556	104.673	1.86194	37.5342	1.67583	97.9275
																	1	28.235	0.979444	103.637	1.1975	352.589	1.19361	103.093	1.5925	35.247	1.57389	103.394	1.01417	30.1056	0.987778	104.855	1.07028	81.5908	1.06139	104.729	1.86833	37.5196	1.68639	98.394
																	1.00583	27.9834	0.985	103.646	1.20778	352.391	1.20389	102.98	1.59889	35.1808	1.57972	103.442	1.02	30.0193	0.993611	104.856	1.07583	82.0367	1.0675	104.78	1.895	36.245	1.69194	98.2159
																	1.01139	28.1126	0.990556	103.614	1.21583	351.384	1.21194	102.736	1.60528	34.9753	1.58861	103.609	1.02806	29.7766	0.999167	104.856	1.08222	81.9171	1.07278	104.82	1.90278	38.4055	1.69944	97.9674
																	1.01694	28.3287	0.996111	103.752	1.22139	351.437	1.2175	102.82	1.61222	34.9802	1.59528	103.759	1.03722	29.6115	1.00472	104.856	1.08806	82.4126	1.07917	104.807	1.90861	40.3121	1.71944	97.9919
																	1.02806	28.0348	1.00167	103.879	1.22694	352.049	1.22306	102.84	1.6225	34.8104	1.60139	103.606	1.04361	29.7903	1.01056	104.856	1.1	82.3433	1.08528	104.845	1.92056	37.9913	1.74278	97.5975
																	1.03361	27.886	1.0075	103.999	1.23278	352.936	1.22861	102.826	1.63139	34.8975	1.60833	103.752	1.04917	29.7235	1.01583	104.856	1.10556	82.2787	1.09722	104.909	1.92639	39.149	1.75417	97.3913
																	1.03944	27.8052	1.01306	103.831	1.23833	352.12	1.23444	102.828	1.64972	34.8343	1.61889	103.895	1.05472	29.7292	1.02417	104.856	1.11111	82.3129	1.1025	104.901	1.93194	40.7075	1.76944	97.9858
																	1.045	27.5615	1.01861	103.699	1.24389	352.762	1.24	102.623	1.65583	34.8057	1.6275	103.687	1.06028	29.6527	1.03361	104.856	1.11667	82.3493	1.10833	104.888	1.94028	40.0295	1.77583	98.2817
																	1.05056	27.6888	1.02417	103.617	1.24944	354.343	1.24556	102.508	1.66194	34.9206	1.64583	103.505	1.06583	29.6397	1.03972	104.856	1.12222	82.1396	1.11389	104.909	1.96306	39.3772	1.795	98.3203
																	1.05611	27.8996	1.02972	103.744	1.255	354.795	1.25111	102.429	1.67	34.7489	1.65194	103.66	1.07139	29.4159	1.04528	104.856	1.12806	82.1382	1.11944	104.927	1.97361	38.0356	1.80083	97.8256
																	1.06167	28.0064	1.03528	103.672	1.26056	354.586	1.25694	102.626	1.67861	34.6946	1.65806	103.374	1.07694	29.5415	1.05083	104.857	1.13361	82.0973	1.125	104.942	1.99306	40.5217	1.80667	97.3821
																	1.06722	28.0513	1.04111	103.794	1.2725	354.884	1.26889	102.456	1.68528	34.5564	1.66611	103.081	1.0825	29.8227	1.05639	104.857	1.13917	81.9484	1.13056	104.955	2.01361	38.453	1.81528	96.9772
																	1.07278	27.6581	1.04639	103.681	1.27833	354.832	1.27417	102.321	1.69278	34.5882	1.67472	102.64	1.08833	29.7476	1.06194	104.857	1.14472	81.9966	1.13639	104.967	2.02806	39.9428	1.82472	97.3484
																	1.07861	27.4068	1.05222	103.63	1.28389	354.014	1.27972	102.231	1.69972	34.5588	1.68139	102.513	1.09389	29.6001	1.06778	104.857	1.15028	82.0004	1.14194	104.976	2.03444	41.4894	1.84083	97.404
																	1.08417	27.3677	1.05778	103.57	1.28944	351.488	1.28556	102.168	1.7075	34.424	1.68889	102.483	1.09944	29.8194	1.07306	104.857	1.15583	81.5309	1.1475	104.984	2.04056	41.497	1.8525	97.2733
																	1.08972	27.4075	1.06333	103.427	1.295	352.263	1.29111	102.312	1.71444	34.4787	1.69583	102.455	1.105	29.7041	1.07861	104.857	1.16139	81.7445	1.15278	104.881	2.06194	44.5158	1.85806	97.0151
																	1.09528	27.4792	1.06889	103.557	1.30083	350.547	1.29667	102.254	1.7225	34.8263	1.70361	102.183	1.11056	29.7375	1.08417	104.857	1.16694	81.3909	1.15833	104.893	2.07333	46.2437	1.86444	96.9904
																	1.10083	27.5486	1.07444	103.479	1.30611	351.741	1.30222	102.337	1.73028	35.181	1.71083	102.417	1.11611	29.9398	1.08972	104.857	1.1725	81.5714	1.16417	104.904	2.10944	45.483	1.88389	97.9751
																	1.10639	27.5773	1.08028	103.605	1.31806	351.355	1.31417	102.289	1.74556	35.1641	1.71861	102.216	1.12167	29.9409	1.09556	104.857	1.17806	82.2528	1.16972	104.913	2.12056	45.2148	1.89111	97.4911
																	1.11194	27.437	1.08583	103.724	1.32583	352.81	1.32194	102.244	1.7525	35.041	1.72667	102.141	1.1275	29.7171	1.10111	104.857	1.18361	82.4317	1.17528	104.921	2.12667	46.2059	1.89889	98.1053
																	1.11778	27.3813	1.09139	103.676	1.33333	352.398	1.32972	102.336	1.75833	34.9445	1.74167	102.21	1.13278	29.7606	1.10667	104.857	1.18944	82.4002	1.18083	104.927	2.14139	45.8538	1.90472	97.4718
																	1.12333	27.5315	1.09694	103.593	1.34806	352.634	1.34417	102.452	1.76556	34.9643	1.74861	102.472	1.13917	29.7949	1.11222	104.857	1.19556	82.5058	1.18667	104.933	2.15944	46.5749	1.91667	97.5159
																	1.12889	27.4837	1.10278	103.673	1.35417	352.564	1.35028	102.236	1.77806	34.8094	1.75472	102.32	1.14472	29.6189	1.11778	104.857	1.20389	82.6481	1.19278	104.939	2.17111	41.3844	1.9225	97.5023
																	1.13444	27.5999	1.10833	103.785	1.36083	352.295	1.35694	102.395	1.785	34.6489	1.76167	102.459	1.15028	29.7828	1.12333	104.857	1.21056	82.6484	1.20083	104.947	2.18389	37.977	1.92806	97.3836
																	1.14	27.6028	1.11361	103.697	1.36944	351.509	1.36556	102.419	1.79472	34.7529	1.77417	102.303	1.15583	29.763	1.12889	104.857	1.21611	82.7717	1.2075	104.951	2.19083	37.8037	1.93639	96.9037
																	1.14556	27.6478	1.11944	103.806	1.37583	350.882	1.37222	102.233	1.80194	34.8726	1.78111	101.99	1.16139	29.8206	1.13528	104.858	1.22194	82.6802	1.21306	104.952	2.19778	37.2904	1.94639	96.2092
																	1.15111	27.7379	1.125	103.908	1.38583	350.005	1.38222	101.985	1.80861	34.788	1.79083	101.645	1.16694	29.7465	1.14083	104.858	1.2275	82.7062	1.21917	104.953	2.20611	37.8448	1.95194	95.8821
																	1.15694	27.5922	1.13056	103.836	1.39528	351.563	1.39139	102.107	1.82333	34.6838	1.79806	101.624	1.17417	29.8974	1.14639	104.858	1.23556	82.8813	1.22444	104.953	2.21972	36.6687	1.95917	95.7498
																	1.1625	27.6113	1.13611	103.762	1.40222	350.995	1.39833	102.121	1.83028	34.7549	1.80472	101.395	1.18	29.6999	1.15194	104.858	1.24111	83.1918	1.23278	104.957	2.22972	36.3783	1.96972	95.3602
																	1.16806	27.6412	1.14167	103.694	1.41972	350.62	1.41583	101.85	1.84306	34.4914	1.81972	101.087	1.18861	29.3288	1.1575	104.858	1.24694	83.0854	1.23833	104.955	2.25333	42.0563	1.98944	95.6554
																	1.17361	27.5333	1.14722	103.641	1.4275	350.547	1.42361	101.621	1.84861	34.3891	1.82639	101.261	1.19667	29.2795	1.16306	104.858	1.25222	82.9469	1.24389	104.953	2.26111	42.7952	2.00139	95.4182
																	1.17917	27.6223	1.15278	103.584	1.43417	350.321	1.43028	101.806	1.85944	34.2102	1.83917	101.626	1.20528	29.3915	1.17028	104.858	1.26	82.7925	1.24944	104.952	2.26722	43.0004	2.00972	95.3742
																	1.18472	27.7809	1.15861	103.692	1.43972	350.126	1.43583	101.686	1.86833	34.0352	1.84472	101.909	1.21389	29.4489	1.17639	104.858	1.26611	82.9063	1.25722	104.952	2.27778	43.1422	2.02444	95.3064
																	1.19028	27.9503	1.16389	103.573	1.44528	350.551	1.44139	101.866	1.87389	34.4649	1.85556	102.101	1.22222	29.3683	1.18472	104.858	1.27444	82.5692	1.26333	104.95	2.28778	46.8841	2.03083	94.7939
																	1.19611	28.178	1.16972	103.509	1.45083	349.221	1.44694	101.866	1.88972	34.4013	1.86444	102.223	1.23389	29.4891	1.19278	104.858	1.28389	82.3793	1.27167	104.951	2.29722	52.2142	2.03667	94.2548
																	1.20167	28.2125	1.17556	103.619	1.45639	349.218	1.4525	101.652	1.89944	34.334	1.87	102.544	1.24306	29.5028	1.20139	104.858	1.29056	82.2783	1.28111	104.952	2.30278	51.5146	2.04639	93.6969
																	1.20722	28.291	1.18111	103.725	1.46222	349.934	1.45806	101.46	1.90917	33.9237	1.88583	102.518	1.25528	29.4363	1.21028	104.858	1.30139	82.2691	1.28778	104.949	2.31583	52.5423	2.05833	93.8561
																	1.21278	28.2216	1.18639	103.639	1.4675	351.532	1.46361	101.298	1.92528	33.4569	1.89556	101.754	1.26194	29.5335	1.21833	104.858	1.30917	82.1431	1.29833	104.949	2.32222	48.9191	2.06944	93.9906
																	1.21833	28.1642	1.19222	103.742	1.47306	351.689	1.46917	101.321	1.94361	33.2019	1.90556	101.208	1.26889	29.3871	1.23	104.858	1.32139	81.7823	1.30611	104.947	2.33167	48.1053	2.08583	94.1377
																	1.22389	27.7772	1.1975	103.744	1.47861	351.694	1.47472	101.425	1.95083	33.1277	1.92167	100.864	1.27472	29.0118	1.23917	104.858	1.32722	81.5432	1.31861	104.947	2.33806	48.756	2.10556	94.4701
																	1.22944	27.8727	1.20333	103.706	1.48417	352.157	1.48028	101.332	1.96667	32.5538	1.93972	100.961	1.28472	29.2097	1.25167	104.858	1.34417	81.4792	1.32444	104.942	2.34417	47.6504	2.11667	93.6083
																	1.23528	27.6674	1.20889	103.752	1.48972	350.786	1.48611	101.216	1.97472	32.5142	1.94722	100.611	1.29194	29.1046	1.25806	104.858	1.34972	81.1466	1.34139	104.944	2.35444	45.5534	2.12278	93.1897
																	1.24056	27.4623	1.21444	103.688	1.49556	350.175	1.49167	101.229	1.98194	32.3583	1.96278	100.035	1.2975	29.2546	1.265	104.858	1.35528	81.2835	1.34667	104.938	2.36944	46.1809	2.13056	94.066
																	1.24639	27.522	1.22	103.582	1.50111	350.341	1.49722	101.034	2.00028	32.5185	1.97083	99.7962	1.30306	29.1262	1.27083	104.858	1.36083	81.2451	1.3525	104.933	2.38056	43.4563	2.1375	94.0469
																	1.25194	27.6874	1.22556	103.644	1.50694	351.641	1.50278	100.856	2.01917	32.7794	1.97833	99.7447	1.30889	28.9713	1.28111	104.858	1.36667	81.3021	1.35806	104.928	2.39028	46.9773	2.15556	94.0656
																	1.2575	27.8366	1.23111	103.56	1.5125	352.986	1.50861	101.077	2.02528	32.4328	1.99667	99.1852	1.31444	28.8893	1.28806	104.858	1.37194	81.4992	1.36361	104.923	2.39833	41.4772	2.16722	93.6624
																	1.26306	27.8048	1.23667	103.496	1.51806	353.088	1.51417	100.918	2.03444	32.6884	2.01528	15.9114	1.32444	29.0082	1.29361	104.858	1.3775	81.3401	1.36917	104.919	2.40556	42.7329	2.18	93.4957
																	1.26861	27.6649	1.24222	103.602	1.52361	353.132	1.51972	100.912	2.04083	32.5179	2.02139	18.6434	1.33278	29.1336	1.29917	104.858	1.38306	81.3154	1.37472	104.915	2.41417	40.9224	2.18694	92.8653
																	1.27444	27.4192	1.24806	103.704	1.52917	353.242	1.52556	101.052	2.05389	32.3792	2.03056	49.0777	1.34139	29.1805	1.30472	104.858	1.38861	81.4091	1.38028	104.911	2.42389	42.4405	2.19389	92.9647
																	1.28	27.5318	1.25361	103.599	1.53472	352.63	1.53083	100.923	2.06611	32.2584	2.03694	98.4397	1.35	29.0615	1.31028	104.858	1.39417	81.2415	1.38583	104.908	2.43139	41.8397	2.20222	92.9862
																	1.28556	27.7749	1.25917	103.49	1.54056	352.387	1.53639	100.898	2.07722	32.0642	2.04972	97.6174	1.35861	29.0331	1.32056	104.858	1.39972	81.3973	1.39139	104.905	2.43833	43.7368	2.21583	93.6442
																	1.29111	28.003	1.26472	103.39	1.54611	352.915	1.54222	101.033	2.09167	31.6849	2.06222	95.7149	1.36722	29.1028	1.32889	104.858	1.40611	81.4562	1.39694	104.902	2.44694	44.1871	2.22583	93.1374
																	1.29667	28.1738	1.27028	103.292	1.55167	354.419	1.54778	100.932	2.09778	31.362	2.07333	95.9861	1.37278	29.0977	1.3375	104.858	1.41167	81.3122	1.40333	104.899	2.45806	40.0758	2.235	92.6813
																	1.30222	28.0377	1.27611	103.406	1.55722	356.56	1.55333	100.773	2.10833	30.8097	2.08778	95.9128	1.37833	28.9799	1.34611	104.858	1.41722	81.1744	1.40861	104.896	2.47806	39.2432	2.24361	92.5289
																	1.30806	28.0654	1.28139	103.298	1.56278	357.173	1.55889	100.674	2.115	30.8208	2.09417	97.1504	1.38583	28.9389	1.35472	104.858	1.42278	81.0426	1.41444	104.894	2.48917	42.0186	2.24917	93.0161
																	1.31361	28.0307	1.28722	103.412	1.56833	356.648	1.56472	100.499	2.12111	30.4812	2.10444	98.1784	1.39194	28.9798	1.36333	104.858	1.42833	81.0856	1.42	104.891	2.50306	42.1594	2.25722	92.6982
																	1.31917	27.7939	1.29278	103.359	1.57389	355.057	1.57	100.342	2.13361	30.3437	2.11111	98.7059	1.3975	28.8485	1.36889	104.858	1.43417	81.3655	1.42556	104.889	2.51056	41.7843	2.26333	92.0745
																	1.32472	28.1043	1.29861	103.459	1.57944	354.885	1.57583	100.468	2.14028	30.579	2.11722	98.6406	1.40528	29.1222	1.37444	104.858	1.43944	81.3977	1.43111	104.887	2.5175	41.9688	2.27417	91.7588
																	1.33028	28.1781	1.30389	103.364	1.58528	355.172	1.58111	100.385	2.14639	30.056	2.13	99.2728	1.41472	29.1219	1.38194	104.858	1.44528	81.7004	1.43667	104.885	2.525	43.3001	2.28417	91.3855
																	1.33611	28.2791	1.30944	103.284	1.59083	356.023	1.58667	100.203	2.15639	29.3409	2.13667	99.3982	1.42111	29.0394	1.38833	104.858	1.45083	81.5449	1.44222	104.883	2.53306	44.6619	2.29333	90.9916
																	1.34139	28.3384	1.315	103.196	1.59639	355.661	1.5925	100.27	2.16972	28.9213	2.1425	98.2009	1.42667	29.201	1.39361	104.858	1.46194	81.4013	1.44806	104.881	2.53889	47.319	2.29889	90.6736
																	1.34694	28.5202	1.32111	103.316	1.60194	354.794	1.59833	100.448	2.18583	28.2012	2.1525	96.7294	1.43222	29.3206	1.40139	104.858	1.47694	81.4799	1.45917	104.879	2.54528	48.4858	2.31194	90.1946
																	1.35278	28.6556	1.32639	103.181	1.6075	354.685	1.60361	100.425	2.19722	28.6362	2.16583	97.0806	1.43778	29.1113	1.41083	104.858	1.48889	81.4661	1.47389	104.878	2.55833	52.3825	2.31833	90.1524
																	1.35833	28.7832	1.33222	103.186	1.61333	355.402	1.60944	100.591	2.20444	28.3492	2.18222	96.0673	1.44333	29.0881	1.41722	104.858	1.49694	81.4038	1.48611	104.876	2.56917	52.6366	2.32778	90.3414
																	1.36389	29.0415	1.3375	103.06	1.61889	355.098	1.615	100.589	2.21167	28.3101	2.19361	95.9225	1.44889	29.0594	1.4225	104.858	1.50333	81.6434	1.49417	104.874	2.59389	53.4897	2.33417	90.3763
																	1.36944	29.2039	1.34306	102.973	1.62444	356.002	1.62056	100.591	2.21722	27.9153	2.20083	95.8378	1.45444	29.0429	1.42833	104.858	1.50944	81.7465	1.50056	104.873	2.60028	56.4501	2.34028	90.5751
																	1.375	29.3839	1.34861	102.907	1.63	356.549	1.62611	100.76	2.23083	27.465	2.20806	96.1248	1.46111	29.0177	1.43389	104.858	1.51639	81.4231	1.50667	104.871	2.63889	59.7923	2.35056	90.0146
																	1.38194	29.5002	1.35444	102.904	1.63583	357.798	1.63194	100.99	2.25028	26.8652	2.21333	96.5978	1.46833	29.0606	1.43944	104.858	1.52806	81.4997	1.51361	104.87	2.65639	39.9819	2.36556	90.1441
																	1.39417	29.8623	1.36028	103.044	1.64528	356.826	1.64139	101.114	2.26028	26.6817	2.22694	95.6483	1.47611	29.1802	1.445	104.858	1.53361	81.4036	1.525	104.868	2.675	37.9459	2.37667	89.7087
																	1.39972	29.8777	1.36556	102.962	1.66444	358.162	1.66056	101.325	2.27389	26.2424	2.24639	97.1241	1.48222	29.0407	1.45056	104.858	1.54056	81.5145	1.53083	104.867	2.68472	41.3678	2.38639	88.8789
																	1.40528	30.145	1.37139	103.103	1.67028	359.45	1.66639	101.177	2.27972	26.4451	2.25639	96.3455	1.48806	28.8312	1.4575	104.858	1.54722	81.6131	1.53778	104.866	2.7025	40.0557	2.39444	88.1972
																	1.41083	30.3277	1.37806	103.24	1.68	358.166	1.67639	100.97	2.29917	27.9328	2.27	95.6438	1.495	28.8353	1.46444	104.858	1.55333	81.5268	1.54444	104.865	2.72917	47.9428	2.40167	88.9948
																	1.41639	30.5029	1.39028	103.109	1.68833	357.875	1.68444	101.162	2.30833	28.2588	2.27583	94.9061	1.50583	28.8252	1.47222	104.858	1.56028	81.572	1.55056	104.864	2.73722	49.5758	2.41056	88.6575
																	1.42222	30.4951	1.39556	103.051	1.69611	358.551	1.69222	101.166	2.31972	28.8737	2.29528	93.7088	1.51194	28.9685	1.47833	104.858	1.56583	81.6804	1.5575	104.863	2.74389	45.8526	2.42	88.4454
																	1.42778	30.3158	1.40139	102.923	1.70278	359.37	1.69889	101.19	2.33	27.9676	2.30444	93.1587	1.51806	28.9968	1.48417	104.858	1.57139	81.8101	1.56306	104.862	2.75028	47.1659	2.4275	88.1631
																	1.43333	30.5824	1.40694	103.082	1.71028	359.218	1.70667	101.255	2.34	26.7744	2.31583	93.3124	1.52361	28.9655	1.49111	104.858	1.57694	81.7977	1.56861	104.861	2.75778	47.1061	2.43444	87.9341
																	1.43889	30.7213	1.4125	102.977	1.71583	358.931	1.71222	101.242	2.34944	26.6905	2.32611	92.7103	1.52944	28.9321	1.50194	104.858	1.58278	81.8095	1.57417	104.861	2.76667	49.6061	2.44306	88.3886
																	1.44444	30.8577	1.41806	102.834	1.72139	359.093	1.7175	101.276	2.36278	25.9612	2.33611	92.2532	1.53972	28.9866	1.50806	104.858	1.58806	81.8896	1.57972	104.86	2.77472	52.6794	2.45444	87.6588
																	1.45	31.0559	1.42389	102.998	1.72694	359.806	1.72306	101.135	2.38861	25.3775	2.34583	91.6474	1.54861	29.0539	1.51417	104.858	1.59361	82.0053	1.58528	104.86	2.78028	51.8487	2.47417	86.6031
																	1.45583	31.4173	1.42944	103.137	1.7325	360.637	1.72861	101.014	2.395	25.0266	2.35889	91.3854	1.56139	29.0838	1.51972	104.858	1.60139	81.8025	1.59083	104.859	2.795	59.3979	2.48528	87.0065
																	1.46111	31.5693	1.435	103.289	1.73833	360.887	1.73417	101.137	2.40667	24.3652	2.36611	91.0727	1.56694	29.0618	1.52556	104.858	1.6075	81.7784	1.59861	104.858	2.80639	62.5509	2.49917	87.0104
																	1.46694	31.8723	1.44056	103.198	1.74389	361.094	1.73972	100.986	2.41361	24.1362	2.385	89.9759	1.5725	29.1717	1.53583	104.858	1.61361	81.6912	1.60472	104.858	2.82472	66.8128	2.50667	87.0891
																	1.47444	32.4347	1.44611	103.17	1.74944	361.198	1.74556	100.85	2.43556	23.9859	2.39111	90.5481	1.57806	29.1773	1.54472	104.858	1.62	81.4284	1.61083	104.857	2.83083	70.7448	2.51361	87.0806
																	1.48139	32.4954	1.45167	103.124	1.755	360.139	1.75111	100.539	2.44667	23.4525	2.40278	90.9484	1.58361	29.1694	1.5575	104.858	1.62639	81.2334	1.61722	104.857	2.84139	66.4697	2.52111	86.4435
																	1.4875	32.7642	1.45722	102.994	1.76056	359.44	1.75667	100.534	2.47722	25.1027	2.40972	91.1046	1.58944	29.0235	1.56278	104.858	1.63667	81.0707	1.62361	104.857	2.8675	67.87	2.52917	86.5474
																	1.49389	32.5209	1.46278	102.874	1.76611	360.275	1.76222	100.48	2.49528	23.8884	2.42167	90.8899	1.595	28.8076	1.56861	104.858	1.64278	81.0731	1.63361	104.856	2.88111	78.9628	2.535	86.2282
																	1.50306	32.3402	1.47056	102.783	1.77194	360.363	1.76806	100.583	2.51028	22.9628	2.43167	90.6857	1.60056	28.838	1.57417	104.858	1.64972	80.9806	1.64	104.856	2.89278	68.5364	2.54139	86.8587
																	1.51056	31.7519	1.4775	102.605	1.7775	360.49	1.77333	100.414	2.51806	22.8641	2.44278	90.1916	1.60611	29.0001	1.57972	104.858	1.65722	80.8006	1.64694	104.855	2.91167	75.7414	2.55472	87.2957
																	1.51694	31.8677	1.48361	102.461	1.78333	360.984	1.77944	100.198	2.53222	22.4126	2.45417	90.1193	1.61167	29.1259	1.58528	104.858	1.66333	80.6914	1.65444	104.855	2.91972	60.7118	2.56556	86.8838
																	1.52278	31.7822	1.49028	102.604	1.78889	359.986	1.785	99.957	2.5425	21.7008	2.47333	92.181	1.61722	29.1279	1.59111	104.858	1.67083	80.4731	1.66056	104.855	2.92861	63.7147	2.57333	86.7709
																	1.53139	31.865	1.49917	102.784	1.79444	357.854	1.79056	99.7112	2.55028	21.6197	2.48139	91.4479	1.62278	29.1426	1.59639	104.858	1.68056	80.6492	1.66778	104.855	2.93611	57.431	2.57889	86.237
																	1.53694	31.5235	1.50667	102.919	1.80028	356.556	1.79639	99.4022	2.56	21.1575	2.49139	90.7867	1.62861	28.9947	1.60222	104.858	1.68722	80.7049	1.67778	104.854	2.94167	62.4425	2.59028	85.572
																	1.54278	31.5717	1.51306	103.097	1.80583	356.413	1.80194	99.1548	2.56944	21.7496	2.50639	90.9755	1.63417	28.9799	1.60778	104.858	1.69472	80.4638	1.68444	104.854	2.9525	59.4628	2.59639	85.1277
																	1.54833	31.1207	1.51917	103.267	1.81139	356.346	1.8075	99.1291	2.57583	23.4515	2.51417	91.1085	1.63972	28.9939	1.61333	104.858	1.70028	80.2712	1.69194	104.854	2.96333	64.6119	2.61639	84.8357
																	1.55389	31.366	1.5275	103.08	1.81722	355.753	1.81306	99.1058	2.58639	23.7091	2.52833	90.571	1.64528	29.0217	1.61889	104.857	1.7075	80.4251	1.69722	104.854	2.97472	56.5816	2.62472	84.8517
																	1.55944	32.1215	1.53306	103.252	1.82278	355.778	1.81889	99.1877	2.59417	25.7383	2.53889	90.1629	1.65083	29.21	1.62472	104.857	1.71333	80.4014	1.70444	104.854	2.99222	56.6052	2.63528	84.6385
																	1.56528	32.6185	1.53889	103.293	1.82833	355.483	1.82444	99.0231	2.60056	26.654	2.54639	90.0813	1.65667	28.9931	1.63	104.857	1.7225	80.4142	1.71028	104.854	3	56.5188	2.64694	84.2278
																	1.57056	32.6603	1.54417	103.45	1.83389	354.423	1.83028	98.8885	2.60722	25.9989	2.55639	89.9894	1.66194	29.0267	1.63611	104.857	1.73056	80.2314	1.71972	104.854	3.0075	60.5696	2.65222	83.8769
																	1.57639	32.8728	1.55	103.347	1.83944	353.089	1.83583	98.6562	2.61778	25.9667	2.56556	89.32	1.66778	28.9987	1.64139	104.857	1.73833	80.338	1.72778	104.854	3.01333	60.7662	2.67111	84.1344
																	1.58194	32.8551	1.55556	103.4	1.845	352.426	1.84111	98.4237	2.62861	25.7372	2.57194	88.9742	1.67389	29.075	1.64694	104.857	1.74528	80.1674	1.73528	104.854	3.01917	64.6855	2.68083	83.6669
																	1.59028	33.3212	1.56111	103.254	1.85083	351.677	1.84667	98.1666	2.64278	24.4827	2.5825	88.8499	1.68167	28.9726	1.6525	104.857	1.75111	80.25	1.74222	104.854	3.03639	62.6172	2.69139	83.1054
																	1.60139	33.263	1.56694	103.094	1.85833	351.598	1.85444	97.9103	2.64944	25.2712	2.59028	88.3397	1.68861	29.1099	1.65833	104.857	1.76222	80.241	1.74833	104.854	3.04556	55.006	2.69861	82.87
																	1.60833	33.1901	1.57222	102.938	1.86833	351.689	1.86472	97.8772	2.66417	25.6679	2.59694	87.822	1.69472	29.0484	1.66389	104.857	1.77111	80.1502	1.75944	104.854	3.05583	60.7372	2.71389	81.779
																	1.61444	33.241	1.57806	103.108	1.87444	351.022	1.87056	97.817	2.67056	27.4233	2.60333	87.6885	1.70028	28.9903	1.67	104.857	1.78056	80.0606	1.76833	104.854	3.06194	57.7357	2.72528	81.2981
																	1.62056	33.0891	1.58639	103.133	1.88	351.098	1.87639	97.6399	2.68361	26.3962	2.61389	87.3381	1.70583	28.9053	1.67778	104.857	1.78722	80.0683	1.77778	104.854	3.06778	61.239	2.73333	81.3628
																	1.62667	33.1294	1.5975	102.907	1.88583	351.52	1.88194	97.4914	2.69278	25.5813	2.62472	87.1164	1.71139	28.832	1.68472	104.857	1.79333	80.6513	1.78444	104.854	3.07639	63.9483	2.74	81.1752
																	1.63667	33.4441	1.60444	102.716	1.89139	352.087	1.8875	97.3957	2.69917	24.3513	2.63889	86.7189	1.71694	28.7471	1.69083	104.857	1.79917	80.6142	1.79056	104.854	3.08389	66.1236	2.74639	81.5455
																	1.64222	33.9658	1.61083	102.615	1.89694	351.922	1.89306	97.495	2.71889	22.837	2.64583	86.1972	1.72278	28.7205	1.69639	104.857	1.80694	80.9611	1.79639	104.854	3.09028	64.3309	2.75389	80.7387
																	1.64778	34.1712	1.61667	102.796	1.9025	352.068	1.89861	97.3209	2.72472	22.3037	2.66028	85.5154	1.72806	28.6531	1.70194	104.857	1.81278	81.0636	1.80417	104.854	3.10306	64.4857	2.76278	81.2412
																	1.65333	34.1745	1.62278	102.947	1.90806	352.314	1.90417	97.2534	2.73278	22.9769	2.66667	84.8748	1.73361	28.6361	1.7075	104.857	1.82111	81.109	1.80972	104.854	3.11	70.7096	2.77083	80.9816
																	1.65917	34.2002	1.63278	102.696	1.91361	352.286	1.90972	97.0264	2.74806	23.8151	2.67972	84.3042	1.73944	28.6902	1.71306	104.857	1.83389	81.4115	1.81833	104.855	3.12361	68.7951	2.77639	80.8473
																	1.66472	33.9361	1.63833	102.511	1.91944	352.403	1.91528	96.7839	2.76306	23.799	2.68889	83.7329	1.745	28.6922	1.71861	104.857	1.84333	81.4368	1.83111	104.855	3.13833	69.8382	2.78417	80.2526
																	1.67028	33.8703	1.64389	102.37	1.92472	352.952	1.92083	96.5282	2.78194	23.5234	2.69528	83.3714	1.75056	28.6688	1.72417	104.857	1.84944	81.7211	1.84056	104.855	3.15528	68.0172	2.79111	80.0855
																	1.67583	34.0184	1.64944	102.482	1.93056	353.353	1.92667	96.5772	2.79306	24.7734	2.71528	83.3328	1.75611	28.6747	1.72972	104.857	1.85889	81.6519	1.84639	104.855	3.17167	64.2005	2.8025	79.8284
																	1.68139	34.4344	1.655	102.626	1.93611	353.804	1.93222	96.5523	2.80972	25.7512	2.72056	82.5827	1.76167	28.8038	1.73528	104.857	1.86833	82.1359	1.85611	104.855	3.17778	64.3237	2.81389	79.3391
																	1.68722	34.4077	1.66083	102.724	1.94167	352.726	1.93778	96.306	2.83278	26.0679	2.72889	81.7661	1.7675	28.7273	1.74083	104.857	1.87889	82.2126	1.86528	104.855	3.20333	58.6152	2.82083	79.0264
																	1.6925	34.1006	1.66611	102.642	1.94722	352.342	1.94333	96.1178	2.85194	30.9818	2.74417	81.9598	1.77306	28.6818	1.74667	104.857	1.885	82.1998	1.87611	104.855	3.20972	57.909	2.82694	78.6011
																	1.69833	34.4517	1.67194	102.445	1.95278	352.299	1.94889	95.8452	2.86333	35.362	2.75	82.3811	1.77861	28.5933	1.75222	104.857	1.89278	82.2642	1.88194	104.855	3.22	59.5258	2.8375	78.2662
																	1.70389	34.7898	1.6775	102.29	1.95833	351.95	1.95444	95.9727	2.87028	33.7186	2.75917	81.6449	1.78417	28.6208	1.75778	104.857	1.90083	82.5148	1.89	104.855	3.22694	58.8102	2.84694	77.6855
																	1.70944	34.9725	1.68306	102.176	1.96417	352.339	1.96028	96.1417	2.87694	31.9566	2.77083	81.3291	1.78972	28.5518	1.76333	104.857	1.90694	82.6048	1.89806	104.855	3.23306	60.6741	2.86361	77.349
																	1.715	35.3862	1.68889	102.326	1.96972	353.85	1.96556	95.9834	2.88722	31.1688	2.77833	81.2679	1.79528	28.6189	1.76917	104.857	1.91361	82.6753	1.90389	104.856	3.24056	63.0956	2.87722	77.5265
																	1.72056	35.1422	1.69417	102.188	1.97528	354.816	1.97139	95.7303	2.89306	32.631	2.78917	80.2363	1.80111	28.6614	1.77472	104.857	1.92	82.7408	1.91083	104.856	3.24861	65.8605	2.88889	77.1883
																	1.72611	34.7756	1.7	102.335	1.98083	355.053	1.97694	95.5878	2.91278	32.1154	2.80611	79.4276	1.80667	28.6325	1.78056	104.857	1.92972	82.5881	1.91722	104.856	3.25833	61.1292	2.90778	76.4953
																	1.73194	34.5447	1.70556	102.134	1.98639	354.903	1.9825	95.3731	2.92194	32.7362	2.81639	78.3307	1.81222	28.5998	1.78611	104.857	1.94389	82.3358	1.92694	104.856	3.26667	64.7077	2.91583	76.1591
																	1.7375	33.8906	1.71111	101.978	1.99194	355.601	1.98833	95.6396	2.93028	34.0072	2.82333	77.8406	1.81778	28.6049	1.79167	104.857	1.95028	82.0249	1.94111	104.856	3.27611	65.6074	2.92472	75.6626
																	1.74306	33.9776	1.71667	101.795	1.99778	355.283	1.99389	95.4703	2.94306	33.078	2.82861	77.8	1.82333	28.7291	1.79694	104.857	1.95694	82.2224	1.9475	104.856	3.29583	67.1216	2.93222	75.3907
																	1.74861	34.5535	1.72222	101.605	2.00333	355.443	1.99944	95.5881	2.95778	36.2026	2.8375	77.2666	1.82917	28.8441	1.8025	104.857	1.96278	82.4389	1.95417	104.856	3.30167	65.097	2.9375	75.375
																	1.75972	34.5919	1.72806	101.641	2.00917	355.65	2.005	95.3318	2.97528	38.1808	2.84806	77.2641	1.83444	29.0166	1.80833	104.857	1.96972	82.3526	1.96	104.856	3.30861	69.0309	2.94861	74.735
																	1.76556	34.62	1.73361	101.594	2.01472	356.195	2.01083	95.0507	2.98528	38.0123	2.85944	76.7681	1.84028	28.9687	1.81389	104.857	1.97611	82.4364	1.96694	104.856	3.31472	69.8703	2.95944	74.3026
																	1.77111	34.8005	1.73889	101.462	2.02028	355.958	2.01639	95.4521	2.99444	38.8179	2.86639	77.1661	1.84583	28.9283	1.81944	104.857	1.98389	82.1418	1.97333	104.856	3.33	69.1073	2.97111	74.0689
																	1.77667	35.2988	1.745	101.637	2.02583	355.321	2.02194	95.2539	3.00611	38.7761	2.87306	76.5173	1.85139	29.0454	1.825	104.857	1.99361	82.2087	1.98111	104.857	3.34944	73.5969	2.98833	73.3619
																	1.78222	35.6681	1.75056	101.716	2.03139	355.308	2.0275	95.1428	3.01556	40.9137	2.88333	76.2624	1.85694	29.1806	1.83083	104.857	1.99917	82.2086	1.99056	104.857	3.35528	74.2406	2.99611	72.9561
																	1.78778	35.4536	1.75611	101.923	2.03694	354.743	2.03333	95.3365	3.0225	43.2922	2.88944	76.411	1.8625	29.3157	1.83639	104.857	2.00472	82.4113	1.99639	104.857	3.36056	75.3346	3.00361	72.73
																	1.79333	35.9057	1.76139	101.79	2.04278	354.916	2.03861	95.3242	3.03056	47.5531	2.90889	75.7127	1.86806	29.1893	1.84167	104.857	2.01028	82.7413	2.00194	104.857	3.36694	77.2144	3.00944	72.5994
																	1.79917	36.0128	1.76694	101.605	2.04833	355.283	2.04417	95.1352	3.03833	47.2416	2.91806	75.3892	1.87361	29.1413	1.84722	104.857	2.01583	82.5468	2.0075	104.857	3.37333	77.7853	3.01556	72.1474
																	1.80444	36.1474	1.77278	101.391	2.05389	355.876	2.04972	94.8239	3.05222	49.9453	2.92639	74.4621	1.88278	28.869	1.85306	104.857	2.02139	82.707	2.01306	104.857	3.39889	79.0912	3.0325	71.4025
																	1.81028	35.977	1.77833	101.212	2.05944	354.079	2.05556	95.0122	3.06028	53.7298	2.93917	73.8115	1.8925	28.8299	1.85889	104.857	2.02694	82.6052	2.01861	104.857	3.41333	79.5956	3.04167	71.2376
																	1.81583	35.9387	1.78389	101.419	2.065	353.653	2.06111	94.8187	3.07361	49.543	2.95389	72.8597	1.90056	28.9677	1.86417	104.857	2.03278	82.5915	2.02417	104.857	3.43417	80.8307	3.05222	71.6807
																	1.82139	35.9427	1.78972	101.584	2.07056	353.573	2.06667	94.5902	3.08111	46.5715	2.97139	72.6946	1.90667	29.157	1.86972	104.857	2.03833	82.382	2.02972	104.857	3.44306	93.438	3.05806	71.7061
																	1.82694	35.9526	1.795	101.389	2.07639	354.018	2.0725	94.9579	3.09528	43.0831	2.98139	71.6494	1.91222	29.1189	1.87889	104.857	2.04389	82.4802	2.03528	104.857	3.44889	95.7044	3.06417	71.3051
																	1.8325	36.0093	1.80056	101.235	2.08167	353.892	2.07778	94.7014	3.105	43.888	2.99056	70.6583	1.91861	29.1868	1.88861	104.857	2.04944	82.6592	2.04083	104.857	3.455	100.284	3.0725	70.7099
																	1.83806	36.3987	1.80611	101.087	2.08778	353.506	2.08389	94.4329	3.11306	43.8932	3.0025	69.5917	1.92639	29.2355	1.89667	104.857	2.055	82.8866	2.04667	104.857	3.465	114.45	3.08	71.0596
																	1.84389	36.7447	1.81167	100.945	2.09333	353.173	2.08944	94.5909	3.12111	45.1429	3.01167	69.6973	1.93722	29.2358	1.90278	104.857	2.06056	83.1841	2.05222	104.857	3.47194	102.224	3.08639	70.9486
																	1.84944	36.8073	1.8175	100.742	2.09889	353.346	2.095	94.3296	3.12639	44.7433	3.01861	68.9771	1.9475	29.1947	1.90833	104.857	2.06611	83.2982	2.0575	104.857	3.48361	97.2264	3.09917	70.3601
																	1.855	36.5319	1.82306	100.587	2.10444	352.938	2.10056	94.0987	3.13806	45.0125	3.02667	68.2979	1.95306	29.2242	1.91472	104.857	2.07194	83.6034	2.06333	104.857	3.49222	99.4684	3.10611	70.1469
																	1.86056	36.6863	1.82889	100.879	2.11	352.729	2.10611	93.8555	3.1575	44.0793	3.03444	67.6289	1.95861	29.107	1.9225	104.857	2.0775	83.8482	2.06889	104.857	3.49806	91.2836	3.11972	69.4433
																	1.86611	36.828	1.83444	100.872	2.11556	352.61	2.11194	93.9448	3.16639	44.1417	3.04833	67.177	1.96417	29.0821	1.93333	104.857	2.08306	84.095	2.07472	104.857	3.50611	85.6812	3.13444	68.7864
																	1.87167	37.1179	1.84	101.06	2.12139	352.639	2.1175	93.6282	3.17306	45.4955	3.05639	67.1474	1.96972	29.1017	1.94361	104.857	2.08889	84.0265	2.08	104.857	3.51722	86.7923	3.15139	67.4996
																	1.8775	36.9811	1.84528	100.89	2.12694	352.133	2.12306	93.9326	3.1825	46.5333	3.06972	67.0422	1.97528	28.9651	1.94889	104.857	2.09444	83.938	2.08583	104.857	3.52278	87.8953	3.16222	67.0285
																	1.88278	37.2912	1.85111	100.798	2.1325	351.349	2.12861	93.6581	3.1925	46.2861	3.07722	66.2445	1.98111	28.9241	1.95472	104.857	2.1	83.8165	2.09139	104.857	3.5325	94.3718	3.16806	67.3235
																	1.88861	37.6924	1.85667	100.564	2.13806	351.393	2.13444	93.8263	3.20444	46.0046	3.09139	65.2492	1.98667	28.7844	1.96028	104.857	2.10556	83.9406	2.09722	104.857	3.54028	95.6133	3.17389	66.7745
																	1.89417	37.8642	1.86222	100.393	2.14361	351.264	2.14	94.0487	3.21917	47.6101	3.10111	64.9977	1.99222	28.7895	1.96583	104.857	2.11111	83.8769	2.10278	104.858	3.54861	108.235	3.18278	66.2169
																	1.89972	38.079	1.86806	100.5	2.14917	351.541	2.14556	93.6991	3.22556	48.4181	3.10917	64.5096	1.99861	28.7234	1.97139	104.857	2.11694	83.8627	2.10833	104.858	3.55556	112.406	3.19944	66.0031
																	1.90528	37.7688	1.87361	100.777	2.155	351.561	2.15083	93.3899	3.23444	48.8895	3.11722	63.8384	2.00639	28.8984	1.97694	104.857	2.1225	83.8466	2.11417	104.858	3.56417	114.371	3.20583	65.6235
																	1.91083	37.7754	1.87917	100.611	2.16056	351.468	2.15667	93.4944	3.23972	51.2951	3.12278	64.3241	2.01222	29.0285	1.98278	104.857	2.12806	83.8112	2.11944	104.858	3.58167	111.271	3.21639	65.368
																	1.91639	37.8122	1.88444	100.454	2.16611	351.459	2.16194	93.3757	3.24917	51.4519	3.13417	63.3787	2.02167	28.8938	1.98833	104.857	2.13722	83.7299	2.12528	104.858	3.59111	106.603	3.22306	64.5943
																	1.92222	37.1851	1.89028	100.44	2.17167	351.148	2.16778	93.0906	3.25917	52.899	3.15361	63.1683	2.03194	28.945	1.99472	104.857	2.14444	83.8007	2.13417	104.858	3.5975	104.497	3.22917	64.2122
																	1.92778	37.1737	1.89583	100.258	2.17722	350.968	2.17361	93.1835	3.27833	53.3147	3.1625	62.4426	2.0375	28.8211	2.0025	104.857	2.15028	83.7642	2.14139	104.858	3.60806	95.8123	3.23667	63.348
																	1.93333	37.3489	1.90167	100.361	2.18306	351.743	2.17917	93.2708	3.28611	54.0451	3.16917	61.8308	2.04444	28.8403	2.00833	104.857	2.15833	83.6424	2.1475	104.858	3.61361	93.773	3.24472	62.9624
																	1.93889	37.762	1.90694	100.159	2.18833	351.619	2.18444	92.9652	3.30222	54.9547	3.17889	61.178	2.05	28.7774	2.01778	104.857	2.16444	83.4759	2.15528	104.858	3.62861	82.9501	3.25444	62.473
																	1.94444	37.8788	1.9125	100.034	2.19389	351.468	2.19	92.607	3.31222	56.3721	3.18889	60.1581	2.05583	28.6657	2.02806	104.857	2.17167	83.7293	2.16167	104.858	3.6375	84.4155	3.26278	62.0792
																	1.95	38.3491	1.91833	100.241	2.19944	351.796	2.19556	92.5574	3.31806	57.6083	3.20056	59.6682	2.06111	28.5838	2.03361	104.857	2.17972	83.5236	2.16889	104.858	3.64361	88.0098	3.27222	61.7096
																	1.95556	38.2417	1.92361	100.067	2.20528	352.19	2.20111	92.3757	3.32444	58.0014	3.21556	59.0269	2.06694	28.564	2.04056	104.857	2.18611	83.5428	2.17694	104.858	3.66278	89.4696	3.28556	60.9564
																	1.96139	38.3289	1.92944	99.865	2.21083	352.41	2.20694	92.0528	3.34306	63.8464	3.22194	59.3403	2.0725	28.6566	2.04611	104.857	2.19611	83.4762	2.18333	104.858	3.67472	91.7776	3.29194	60.1241
																	1.96694	37.9798	1.935	100.089	2.21639	352.786	2.2125	92.2105	3.36222	67.3597	3.23056	58.4416	2.07806	28.619	2.05167	104.857	2.20556	83.7293	2.19333	104.858	3.68278	106.271	3.29778	60.1015
																	1.97278	38.3349	1.94083	100.175	2.22194	353.323	2.21806	92.082	3.36806	69.443	3.23583	57.8284	2.08361	28.356	2.05722	104.857	2.21194	84.0599	2.20278	104.858	3.69778	107.929	3.30472	60.0592
																	1.98056	38.2482	1.94639	100.467	2.2275	354.476	2.22361	91.7738	3.37417	70.067	3.24528	56.9754	2.08917	28.1644	2.06306	104.857	2.21806	84.1101	2.20889	104.858	3.70389	101.605	3.31083	59.4818
																	1.99333	37.9834	1.95167	100.248	2.23333	355.024	2.22917	91.6395	3.38028	69.6513	3.25528	56.5751	2.09472	28.2385	2.06861	104.857	2.22861	84.3352	2.21528	104.858	3.71333	107.829	3.32611	58.3997
																	2.00111	38.0185	1.95722	100.072	2.23861	356.055	2.23472	91.3759	3.38667	63.6569	3.27472	55.1907	2.10028	28.3676	2.07417	104.857	2.23972	84.5295	2.22583	104.858	3.72417	109.554	3.34583	57.4812
																	2.00667	38.2982	1.96278	99.916	2.24417	356.956	2.24028	91.2807	3.39361	62.4206	3.2825	54.5231	2.10583	28.4179	2.07972	104.857	2.24722	84.2739	2.23694	104.858	3.73333	113.536	3.35111	56.9643
																	2.01222	38.2444	1.96889	100.01	2.25	357.235	2.24583	91.0409	3.40111	63.9856	3.29833	53.7233	2.11139	28.5328	2.08528	104.857	2.25278	83.9684	2.24444	104.858	3.74	106.606	3.35667	56.9868
																	2.01778	38.7775	1.97667	99.987	2.25556	358.279	2.25167	90.7973	3.40833	63.315	3.30833	53.5157	2.11722	28.7241	2.09083	104.857	2.26333	83.8542	2.25	104.858	3.74611	105.41	3.36306	56.3577
																	2.02333	39.1268	1.98944	99.9843	2.26389	359.41	2.26	90.469	3.41889	63.7248	3.31417	52.7139	2.1225	28.732	2.09639	104.858	2.27361	83.7022	2.26056	104.858	3.75167	109.805	3.36944	55.7488
																	2.02944	38.7699	1.99722	99.7022	2.27056	360.033	2.26667	90.2815	3.42611	63.9266	3.32056	52.9921	2.12833	28.6197	2.10222	104.858	2.2825	83.7078	2.27056	104.858	3.75722	112.551	3.38417	54.5083
																	2.0375	38.8879	2.0025	99.8278	2.27611	360.413	2.27222	90.1295	3.43528	61.1548	3.33917	52.0175	2.13389	28.5105	2.10778	104.858	2.28806	83.5636	2.27944	104.858	3.76361	106.616	3.395	53.5114
																	2.045	39.1811	2.00833	99.9321	2.28167	361.423	2.27778	90.2238	3.44222	61.5685	3.35833	52.3886	2.13944	28.4162	2.11306	104.858	2.29361	83.4157	2.285	104.858	3.77167	106.512	3.40944	52.3319
																	2.05278	39.2766	2.01389	100.033	2.28722	361.172	2.28361	90.0124	3.44861	62.3578	3.36417	51.4476	2.145	28.5334	2.11861	104.858	2.29917	83.2212	2.29056	104.858	3.78083	107.773	3.42333	50.9062
																	2.05917	39.8484	2.01944	100.099	2.29278	361.677	2.28917	90.0587	3.47611	65.5697	3.37028	50.028	2.15083	28.6386	2.12444	104.858	2.30472	82.8548	2.29611	104.858	3.78639	111.283	3.43028	50.5497
																	2.06861	39.6025	2.02556	99.8095	2.29861	361.846	2.29472	90.1657	3.48278	67.7269	3.37639	49.1599	2.15611	28.6872	2.12972	104.858	2.31194	83.0061	2.30167	104.858	3.80083	111.025	3.43917	50.4739
																	2.07528	39.4812	2.03361	99.6067	2.30389	361.648	2.3	90.0131	3.49833	67.3019	3.38278	48.201	2.16194	28.6248	2.13528	104.858	2.31889	83.1119	2.30889	104.858	3.80944	114.822	3.445	49.9897
																	2.08611	39.8531	2.04111	99.406	2.30944	361.714	2.30583	90.2842	3.50528	67.7709	3.38972	47.2919	2.1675	28.5172	2.14139	104.858	2.32444	82.8718	2.31583	104.858	3.81833	116.171	3.45111	49.5807
																	2.09222	40.4558	2.04889	99.717	2.31528	362.131	2.31139	89.9673	3.51833	69.7556	3.39722	46.6144	2.17306	28.6339	2.14667	104.858	2.33	82.9481	2.32139	104.858	3.83	112.361	3.46139	48.8495
																	2.09889	41.2294	2.05556	99.4664	2.32083	361.641	2.31694	89.7992	3.52806	73.6894	3.40444	45.9359	2.17861	28.5901	2.15222	104.858	2.33556	82.7901	2.32694	104.858	3.83556	109.2	3.46833	48.1449
																	2.11167	41.6533	2.06472	99.2052	2.32639	361.66	2.32278	90.0601	3.53417	75.4457	3.415	45.1584	2.18444	28.5415	2.15806	104.858	2.34111	82.4871	2.3325	104.858	3.84806	111.464	3.48	46.9736
																	2.11861	41.7916	2.07167	99.3884	2.33194	362.238	2.32806	89.8359	3.54222	76.1889	3.4225	44.4456	2.19	28.674	2.16361	104.858	2.35083	82.3142	2.33806	104.858	3.86361	121.574	3.48833	46.5244
																	2.12611	42.077	2.08222	99.0717	2.3375	362.289	2.33389	89.9069	3.55111	75.1369	3.43139	44.2251	2.19556	28.8534	2.16889	104.858	2.35833	82.1948	2.34778	104.858	3.87222	120.538	3.49389	46.3507
																	2.13556	42.6353	2.08833	98.8177	2.34333	362.206	2.33917	89.635	3.55694	74.9518	3.43833	43.6933	2.20111	28.7735	2.175	104.858	2.365	81.9516	2.35528	104.858	3.87833	123.254	3.5025	45.9544
																	2.14111	42.9754	2.095	98.5478	2.34889	362.321	2.34472	89.57	3.56278	74.759	3.44472	43.2843	2.20694	28.7384	2.18056	104.858	2.375	81.9141	2.36222	104.858	3.88944	121.28	3.51333	45.4871
																	2.14667	43.2511	2.10778	98.718	2.35444	361.907	2.35028	89.2873	3.56861	76.589	3.46528	41.6189	2.2125	28.6071	2.18611	104.858	2.38139	81.8979	2.37222	104.858	3.89639	119.137	3.51889	45.1664
																	2.1525	43.4585	2.11472	98.458	2.36	362.809	2.35611	89.5746	3.57417	81.0936	3.47222	41.3237	2.21806	28.7684	2.19167	104.858	2.38778	81.7256	2.37861	104.858	3.90361	122.264	3.52861	44.6705
																	2.15806	43.6283	2.12222	98.345	2.36556	362.87	2.36167	89.2786	3.58528	86.0143	3.47889	41.353	2.22361	28.7919	2.19722	104.858	2.39917	81.6313	2.38472	104.858	3.91139	119.634	3.53639	44.0283
																	2.16361	43.9879	2.13167	98.4997	2.37111	362.791	2.3675	89.3279	3.5925	91.3656	3.49444	39.8513	2.22944	28.8376	2.20278	104.858	2.40583	81.5513	2.39639	104.858	3.92306	119.836	3.54472	43.095
																	2.16917	44.8464	2.13722	98.83	2.37694	362.878	2.37306	89.0215	3.6025	92.7803	3.50139	39.0488	2.23472	28.8591	2.20833	104.858	2.4125	81.3329	2.40306	104.858	3.93417	124.087	3.55167	42.933
																	2.17472	45.2042	2.14278	98.5954	2.3825	363.269	2.37861	89.1576	3.60833	89.8083	3.51444	37.8612	2.24056	28.8726	2.21417	104.858	2.41944	81.3363	2.40972	104.858	3.94722	123.903	3.56028	42.1309
																	2.18028	44.9906	2.14861	98.7631	2.38806	363.06	2.38417	88.8633	3.61667	89.0139	3.52417	36.9333	2.24611	28.9323	2.22	104.858	2.43028	81.523	2.41639	104.858	3.95278	121.017	3.57778	41.0177
																	2.18611	45.1572	2.15389	98.5651	2.39361	362.624	2.38972	88.6194	3.62222	91.4498	3.53056	36.8471	2.25167	29.0233	2.22528	104.858	2.43639	81.6235	2.4275	104.858	3.96417	123.133	3.58722	40.3123
																	2.19167	45.1783	2.15972	98.7702	2.39917	362.683	2.39528	88.4192	3.63056	90.0502	3.53833	36.3568	2.2575	29.3241	2.23083	104.858	2.44194	82.0216	2.43361	104.858	3.97028	121.359	3.59361	39.8169
																	2.19722	45.1492	2.16528	98.5275	2.40472	362.602	2.40083	88.1735	3.63806	88.7148	3.54722	35.5355	2.26278	29.3732	2.23667	104.858	2.44778	82.0414	2.43917	104.858	3.97611	130.382	3.60417	39.0739
																	2.20278	44.9181	2.17111	98.8065	2.41028	363.324	2.40639	87.981	3.64583	85.0479	3.55306	35.3465	2.26833	29.3728	2.24222	104.858	2.45306	82.2785	2.44472	104.858	3.98333	135.194	3.60972	39.06
																	2.20833	45.6266	2.17639	98.6582	2.41583	362.779	2.41194	87.7552	3.66389	83.2387	3.55889	34.7064	2.27417	29.3518	2.24806	104.858	2.45917	82.2073	2.45028	104.858	3.98972	134.127	3.62472	37.5783
																	2.215	46.0459	2.18194	98.4501	2.42139	362.641	2.4175	87.6267	3.67028	89.9844	3.56472	33.9774	2.27972	29.4016	2.25361	104.858	2.46444	82.2625	2.45611	104.858	3.9975	135.62	3.63361	37.0123
																	2.22139	45.9381	2.1875	98.226	2.42722	362.078	2.42306	87.7299	3.67694	89.1186	3.57028	34.0857	2.28528	29.2139	2.25889	104.858	2.47	82.4181	2.46167	104.858	4.00389	135.41	3.63972	36.1277
																	2.22778	44.9562	2.19333	98.4103	2.43278	362.788	2.42861	87.4761	3.69083	89.2126	3.58139	33.4122	2.29083	29.2264	2.26444	104.858	2.47583	82.4816	2.46722	104.858	4.01444	133.028	3.64611	35.6146
																	2.23861	45.7241	2.19889	98.1691	2.43833	364.225	2.43444	87.1911	3.69667	88.8788	3.58861	32.4109	2.29639	29.2512	2.27	104.858	2.48167	82.3887	2.47278	104.858	4.02611	136.645	3.6525	35.1087
																	2.24417	45.7945	2.20444	97.931	2.44389	363.915	2.44	87.193	3.70278	89.1165	3.59861	31.2056	2.30194	29.3645	2.27583	104.858	2.49083	82.4176	2.47861	104.858	4.0325	144.329	3.65889	34.5569
																	2.24972	45.9018	2.21139	97.7739	2.44944	363.859	2.44583	87.3731	3.71083	86.9861	3.60444	30.6626	2.30778	29.4121	2.28139	104.858	2.49639	82.3026	2.48806	104.858	4.04639	140.733	3.67083	33.5296
																	2.25556	46.2049	2.2175	97.9164	2.45528	364.079	2.45111	87.1629	3.71667	86.102	3.61278	29.7071	2.31333	29.4374	2.28722	104.858	2.50222	82.3344	2.49361	104.858	4.05972	135.987	3.67889	33.0817
																	2.26083	46.0415	2.22389	97.922	2.46056	363.262	2.45667	86.917	3.72278	86.3678	3.61833	29.1843	2.31889	29.5577	2.2925	104.858	2.50778	82.0061	2.49917	104.858	4.06611	133.13	3.69389	31.573
																	2.26667	46.3116	2.23472	97.5811	2.46639	363.593	2.46222	86.6661	3.73167	89.8314	3.62667	28.3055	2.32444	29.4875	2.29806	104.858	2.51333	81.7318	2.505	104.858	4.07472	132.381	3.7	31.182
																	2.27194	46.4628	2.24	97.5546	2.47194	363.554	2.46806	86.9498	3.7375	89.5854	3.63417	27.6648	2.33	29.4636	2.30389	104.858	2.51889	81.816	2.51056	104.858	4.08083	136.349	3.70972	30.2432
																	2.2775	46.3938	2.24583	97.4029	2.4775	364.161	2.47361	86.7477	3.75778	94.0741	3.64194	26.9585	2.33583	29.4556	2.30917	104.858	2.52583	81.7552	2.51611	104.858	4.09722	138.382	3.72056	29.4375
																	2.28306	46.4465	2.25139	97.4094	2.48306	364.052	2.47917	86.4977	3.77056	94.5617	3.65306	26.0387	2.34111	29.3941	2.315	104.858	2.53167	81.5349	2.52278	104.858	4.10583	148.054	3.72972	28.784
																	2.28889	46.4822	2.25694	97.2786	2.48861	363.722	2.48472	86.2544	3.7775	101.719	3.66	25.4727	2.34694	29.4221	2.32056	104.858	2.53889	81.7169	2.52861	104.858	4.11167	142.677	3.73611	28.3088
																	2.29417	46.9448	2.2625	97.1556	2.49444	363.686	2.49056	86.3426	3.78361	101.208	3.66639	24.9742	2.35417	29.4055	2.32639	104.858	2.5475	81.6512	2.53583	104.858	4.13	142.234	3.74222	27.7485
																	2.29972	46.8131	2.26806	97.3864	2.5	362.797	2.49611	86.0443	3.79111	109.844	3.67306	25.0463	2.36333	29.4802	2.33167	104.858	2.55333	81.8092	2.54472	104.858	4.14	147.565	3.74778	27.2739
																	2.30694	46.9415	2.27361	97.618	2.50556	362.915	2.50167	86.0762	3.79667	113.277	3.68694	24.972	2.37111	29.4972	2.33722	104.858	2.55889	81.5963	2.55028	104.858	4.14944	144.631	3.75333	26.6389
																	2.31333	47.7984	2.27917	97.8757	2.51111	363.569	2.50722	86.3397	3.81194	111.949	3.69278	25.1798	2.37667	29.3991	2.34306	104.858	2.56444	81.3456	2.55611	104.858	4.15583	147.957	3.75972	26.1477
																	2.32028	48.4758	2.28472	98.0693	2.51694	363.791	2.51306	86.3272	3.81833	106.823	3.69889	25.2425	2.38222	29.3379	2.35028	104.858	2.57	81.592	2.56167	104.858	4.17278	149.436	3.76778	25.2367
																	2.32972	49.1489	2.29028	98.4435	2.5225	365.567	2.51861	86.0592	3.82444	104.455	3.70694	25.9066	2.38778	29.2551	2.35972	104.858	2.57556	81.6243	2.56694	104.858	4.17944	150.606	3.77694	24.3197
																	2.33778	49.3272	2.29583	98.6268	2.52806	366.081	2.52417	85.6658	3.83139	103.766	3.71278	26.033	2.39333	29.3858	2.36722	104.858	2.58111	81.7815	2.57278	104.858	4.19583	150.637	3.78222	23.8349
																	2.34444	49.1901	2.30306	98.8486	2.53361	366.471	2.52972	85.3724	3.83889	102.156	3.71889	25.9953	2.39889	29.678	2.3725	104.858	2.58694	81.7955	2.57833	104.858	4.205	158.618	3.79694	22.3768
																	2.35	49.4013	2.30944	98.4796	2.53917	365.957	2.53528	85.6312	3.85222	107.365	3.72778	25.6681	2.40472	29.5715	2.37833	104.858	2.5925	81.7906	2.58389	104.857	4.21167	156.053	3.80556	21.5472
																	2.35556	49.4473	2.31639	98.1589	2.54472	366.254	2.54083	85.4629	3.85806	106.061	3.73361	24.9744	2.41111	29.6455	2.38389	104.858	2.59778	81.811	2.58944	104.857	4.22222	159.397	3.81444	20.7517
																	2.36111	49.6973	2.32583	98.1749	2.55056	366.886	2.54639	85.5453	3.86361	104.575	3.75361	24.1722	2.4175	29.4874	2.38944	104.858	2.60333	81.4244	2.595	104.857	4.22806	158.839	3.82611	19.5123
																	2.36667	50.0314	2.33417	98.1166	2.55583	367.558	2.55222	85.2845	3.87	109.196	3.76	22.6367	2.42722	29.456	2.395	104.858	2.60917	81.4721	2.60056	104.857	4.23361	160.399	3.83167	19.199
																	2.37222	50.1872	2.34056	97.7589	2.56139	368.913	2.5575	84.9414	3.8775	110.08	3.76667	21.1944	2.43333	29.5474	2.40056	104.858	2.61472	81.5911	2.60611	104.857	4.24306	158.75	3.84444	17.8971
																	2.37778	50.2767	2.34611	97.5879	2.56694	369.471	2.56306	84.7014	3.88333	107.689	3.77389	19.8935	2.44444	29.4722	2.40722	104.858	2.62	81.5332	2.61167	104.857	4.24889	161.512	3.85278	17.036
																	2.38361	50.0721	2.35167	97.8062	2.5725	368.94	2.56861	84.373	3.89444	106.819	3.77972	18.6174	2.45444	29.4131	2.41361	104.858	2.62556	81.6526	2.61722	104.857	4.25583	161.414	3.85972	16.0508
																	2.38917	49.9357	2.3575	97.8167	2.57833	368.661	2.57417	84.0366	3.90333	108.765	3.78722	16.9125	2.46222	29.4182	2.42333	104.858	2.63111	81.426	2.62278	104.857	4.26639	159.679	3.86833	14.9959
																	2.39472	50.3339	2.36278	97.5628	2.58389	369.166	2.58	84.1554	3.91028	108.681	3.7925	15.9195	2.46833	29.3441	2.42944	104.858	2.63694	81.3798	2.62833	104.857	4.27889	163.209	3.87472	14.4534
																	2.40028	50.7797	2.36833	97.2484	2.59278	369.584	2.58917	83.7943	3.91611	109.049	3.80056	14.5009	2.47583	29.4663	2.44056	104.858	2.6425	81.1963	2.63417	104.857	4.29306	161.53	3.88556	13.3648
																	2.40611	51.1346	2.37389	97.0174	2.59917	369.586	2.59528	83.5098	3.92333	108.198	3.80806	13.5484	2.48444	29.5124	2.45056	104.858	2.64806	81.1636	2.63944	104.857	4.29861	166.964	3.8925	12.5772
																	2.41139	51.193	2.37944	97.2285	2.60667	369.256	2.60278	83.4559	3.93778	112.692	3.81444	12.9309	2.49139	29.404	2.45833	104.858	2.65361	81.5338	2.64528	104.857	4.30833	164.286	3.89972	12.088
																	2.41722	51.0537	2.385	96.953	2.61361	369.271	2.60972	83.6581	3.94361	112.381	3.82056	12.494	2.49694	29.3847	2.46444	104.858	2.65917	81.7422	2.65083	104.857	4.31583	167.246	3.9075	11.1443
																	2.42278	50.9308	2.39111	96.6951	2.62667	368.835	2.62278	83.0187	3.95806	116.949	3.8275	11.723	2.5025	29.4212	2.47194	104.858	2.665	81.5022	2.65639	104.857	4.32167	176.488	3.91917	10.1272
																	2.42833	50.81	2.39667	96.6023	2.6325	367.926	2.62861	83.2291	3.96528	113.98	3.835	11.1021	2.50806	29.6371	2.48056	104.858	2.67056	81.5698	2.66194	104.857	4.32778	186.348	3.93056	9.31582
																	2.43389	51.4446	2.40194	96.3235	2.64083	367.535	2.63722	82.8819	3.97444	115.726	3.84833	10.2173	2.51361	29.7615	2.4875	104.858	2.6775	81.547	2.66778	104.857	4.33611	203.196	3.93778	8.67316
																	2.43944	52.1445	2.4075	96.1022	2.64778	368.368	2.64389	82.4803	3.98028	115.456	3.85389	10.2969	2.51917	29.9258	2.49306	104.858	2.68361	81.4576	2.67472	104.857	4.34167	195.839	3.94306	8.41543
																	2.44528	52.308	2.41306	95.9311	2.6575	369.213	2.65361	81.967	3.98917	114.84	3.85944	9.98399	2.525	29.8218	2.49861	104.858	2.68944	81.3684	2.68083	104.857	4.34917	208.39	3.94889	8.37294
																	2.45083	52.4387	2.41861	95.7352	2.66528	369.536	2.66139	82.094	3.995	113.542	3.86639	9.67811	2.53056	29.7955	2.50417	104.858	2.7025	81.4234	2.68667	104.857	4.35917	200.614	3.96028	7.61874
																	2.45667	52.1686	2.42417	95.5331	2.67111	370.541	2.66722	81.6398	4.00583	110.933	3.87361	9.52941	2.53611	29.6771	2.51	104.858	2.70889	81.4714	2.69972	104.857	4.36861	200.065	3.96639	7.54629
																	2.46194	52.3952	2.43028	95.6462	2.67667	370.074	2.67278	81.3275	4.01167	113.564	3.87972	9.54898	2.54167	29.5932	2.51528	104.858	2.71972	81.569	2.70611	104.857	4.37583	193.546	3.97222	7.21662
																	2.4675	52.9363	2.43583	95.891	2.6825	369.759	2.67833	81.4228	4.02139	114.524	3.89056	9.15514	2.54722	29.3746	2.52083	104.858	2.72694	81.7793	2.71694	104.857	4.38444	190.079	3.97944	7.28274
																	2.47306	53.5416	2.44139	96.0449	2.68778	369.179	2.68389	81.25	4.02694	113.758	3.89944	9.12756	2.55278	29.1847	2.52639	104.858	2.73333	82.2032	2.72417	104.857	4.39111	193.026	3.98583	7.41772
																	2.47861	53.9219	2.44694	95.8429	2.69361	368.065	2.68944	81.2921	4.03278	113.22	3.90639	9.14424	2.55861	29.1614	2.53222	104.858	2.73972	82.1466	2.73056	104.857	4.40528	208.973	3.99361	7.02568
																	2.48444	54.6621	2.4525	95.9759	2.69889	366.93	2.695	81.0827	4.03889	111.642	3.91194	9.04243	2.56417	29.0454	2.53806	104.858	2.7525	82.1335	2.73694	104.857	4.41361	199.938	4	6.51988
																	2.48972	54.9099	2.45806	95.7126	2.70444	366.247	2.70056	81.161	4.04806	112.305	3.91944	8.76995	2.56972	28.9425	2.54333	104.858	2.75833	82.6945	2.74972	104.857	4.41917	199.403	4.01056	6.0273
																	2.49556	55.3481	2.46361	95.5928	2.71	365.623	2.70611	81.3063	4.05611	114.298	3.93389	8.38138	2.57528	28.6679	2.54889	104.858	2.76389	82.6861	2.75528	104.857	4.43278	217.275	4.02222	5.87067
																	2.50111	55.4352	2.46917	95.4063	2.72194	365.468	2.71806	80.8465	4.06167	116.744	3.93972	8.14087	2.58083	28.7896	2.55472	104.858	2.76944	82.8298	2.76083	104.857	4.43833	213.61	4.02861	5.7617
																	2.50667	55.6392	2.475	95.7079	2.72833	365.093	2.72444	80.2529	4.07278	120.567	3.95417	7.57758	2.58722	28.6273	2.56028	104.858	2.775	82.8809	2.76639	104.857	4.44556	220.888	4.0425	5.599
																	2.51222	56.0231	2.48028	95.3533	2.74056	365.214	2.73667	79.7052	4.08111	118.739	3.96139	7.49331	2.59444	28.53	2.56556	104.858	2.78056	83.1022	2.77194	104.857	4.45139	209.078	4.05583	5.04699
																	2.51778	56.2979	2.48611	95.4143	2.74722	365.321	2.74361	79.6188	4.09	119.714	3.97056	7.29935	2.60083	28.4585	2.57167	104.857	2.78611	83.1365	2.7775	104.857	4.47028	206.858	4.06222	4.96506
																	2.52333	56.5448	2.49167	95.2823	2.75389	365.727	2.75	79.6971	4.09611	118.44	3.97639	6.90588	2.60778	28.3483	2.57694	104.857	2.79222	83.1559	2.78306	104.857	4.48306	218.528	4.07083	4.76688
																	2.52889	56.7812	2.49722	95.2082	2.76139	365.438	2.7575	79.4139	4.10278	117.758	3.98528	6.88755	2.61361	28.1384	2.58333	104.857	2.79972	82.8526	2.78944	104.857	4.49722	223.126	4.07694	4.61532
																	2.53444	57.3254	2.50278	95.0514	2.76778	365.031	2.76389	79.5263	4.11278	116.718	3.99139	6.63434	2.61972	27.962	2.59056	104.857	2.80611	82.8391	2.79694	104.857	4.51778	210.728	4.08778	4.18486
																	2.54	57.4587	2.50833	94.7623	2.77472	365.769	2.77083	79.1965	4.12389	118.111	4.00194	6.51545	2.62889	27.9665	2.59694	104.857	2.81528	82.6702	2.80333	104.857	4.52667	218.425	4.09333	4.3521
																	2.54556	58.3251	2.51389	94.9162	2.78194	366.184	2.77806	79.0199	4.13694	122.776	4.0075	6.30136	2.6375	27.8116	2.60389	104.857	2.8225	82.5752	2.8125	104.857	4.53333	208.936	4.10194	4.01799
																	2.55111	58.8727	2.51944	94.7063	2.79028	367.112	2.78639	78.9718	4.14611	130.633	4.01778	6.34172	2.64306	27.9626	2.60972	104.857	2.83361	82.4297	2.81972	104.857	4.54056	204.344	4.10778	3.96839
																	2.55667	59.4604	2.525	94.6385	2.79972	366.272	2.79583	78.4317	4.15167	130.17	4.02306	6.01556	2.64944	27.8669	2.61583	104.857	2.84306	82.4686	2.83083	104.857	4.55472	199.228	4.12639	3.44674
																	2.5625	59.2154	2.53056	94.4955	2.80667	365.046	2.80278	78.4528	4.15944	138.023	4.02889	5.79495	2.65528	27.9607	2.625	104.857	2.85056	82.3976	2.84028	104.857	4.56278	203.98	4.13611	3.23842
																	2.56806	59.0149	2.53611	94.3325	2.81278	366.858	2.80889	78.0228	4.165	135.564	4.035	5.82316	2.66194	27.9768	2.63361	104.857	2.85861	82.6419	2.84778	104.857	4.57611	206.583	4.14556	3.52445
																	2.57361	58.9236	2.54167	94.1582	2.81861	367.137	2.81472	77.7051	4.17306	134.102	4.04417	5.56981	2.6675	28.0726	2.63917	104.857	2.87472	82.7433	2.85583	104.857	4.58472	208.7	4.15194	3.17713
																	2.57917	60.0264	2.54722	94.2354	2.82528	366.578	2.82167	77.7496	4.18139	131.434	4.05222	5.73874	2.67306	28.1282	2.64556	104.857	2.88278	82.6104	2.87194	104.857	4.59028	200.757	4.16889	2.82779
																	2.58472	60.4285	2.55306	94.5169	2.83083	367.007	2.82694	77.504	4.18944	128.911	4.05778	5.59335	2.67861	28.1986	2.65139	104.857	2.89194	82.7553	2.88	104.857	4.60611	203.395	4.17556	3.04012
																	2.59028	60.4873	2.55833	94.4122	2.83667	367.605	2.8325	77.2548	4.19917	130.115	4.06917	5.37274	2.68417	28.3051	2.65806	104.857	2.8975	83.3432	2.88889	104.857	4.6375	211.539	4.18639	2.73481
																	2.59583	60.2801	2.56389	94.1967	2.84222	368.157	2.83833	77.0558	4.20667	128.64	4.07722	5.10643	2.68972	28.4087	2.66333	104.857	2.90306	83.5967	2.89417	104.857	4.64972	215.074	4.19194	2.3993
																	2.60139	60.1958	2.56972	94.6696	2.84778	369.072	2.84361	76.807	4.21556	132.352	4.08639	5.09447	2.69556	28.4502	2.66889	104.857	2.90972	83.5786	2.9	104.857	4.65528	218.811	4.20111	2.05603
																	2.60722	59.9559	2.575	94.5665	2.85333	369.328	2.84944	77.0391	4.22694	129.505	4.09222	5.11415	2.70083	28.4312	2.67472	104.857	2.91917	83.7056	2.90694	104.857	4.66167	216.962	4.20778	2.65991
																	2.61278	59.8372	2.58083	94.3421	2.85889	369.442	2.85528	76.7755	4.2325	128.882	4.09889	5.02035	2.70667	28.2606	2.68028	104.857	2.925	83.8095	2.91639	104.857	4.66861	228.213	4.21861	2.29494
																	2.61833	60.2585	2.58639	94.124	2.86444	369.845	2.86056	76.5058	4.23972	128.595	4.10889	4.75171	2.71222	28.2882	2.68583	104.857	2.93417	83.9384	2.92222	104.857	4.67472	231.302	4.22417	1.8866
																	2.62389	60.4899	2.59194	94.4222	2.87028	370.625	2.86611	76.3653	4.24528	133.238	4.12028	4.42044	2.71778	28.1723	2.69167	104.857	2.93972	83.9169	2.93111	104.857	4.68111	228.095	4.22972	2.20234
																	2.62944	61.4433	2.5975	94.3194	2.87556	370.903	2.87167	76.0379	4.25278	129.98	4.13306	4.33817	2.72722	28.144	2.69694	104.857	2.94528	83.9521	2.93667	104.857	4.6975	227.594	4.23917	1.77035
																	2.635	61.7187	2.60306	93.9856	2.88139	372.042	2.87722	75.9234	4.25917	136.101	4.14222	4.23299	2.73306	28.2093	2.70278	104.857	2.95083	84.1085	2.94222	104.857	4.70444	230.587	4.245	2.13518
																	2.64083	61.8751	2.60861	93.7141	2.88694	371.937	2.88306	76.0564	4.26556	134.383	4.14806	4.29263	2.74	28.1294	2.70833	104.857	2.95667	84.0602	2.94806	104.857	4.71	227.64	4.25194	1.88565
																	2.64611	62.2014	2.61417	93.467	2.89611	370.536	2.89222	76.2713	4.27222	131.758	4.15556	4.38975	2.75	28.0299	2.71389	104.857	2.96417	83.7285	2.95361	104.857	4.71722	226.057	4.26278	1.46806
																	2.65194	62.5217	2.62	93.2686	2.90167	369.332	2.89778	76.5162	4.28472	128.005	4.16083	4.23929	2.75972	28.2593	2.72333	104.857	2.96972	83.5618	2.96139	104.857	4.72972	227.793	4.275	1.18108
																	2.6575	62.9367	2.62556	93.2908	2.90917	371.106	2.90528	76.5217	4.29194	128.307	4.16917	4.00027	2.76528	28.4138	2.72917	104.857	2.97528	83.5043	2.96667	104.857	4.74833	229.76	4.28361	1.407
																	2.66306	63.517	2.63111	93.5505	2.92222	370.405	2.91833	76.2205	4.29944	134.979	4.1775	3.80212	2.77111	28.6519	2.73611	104.857	2.98083	83.246	2.97222	104.857	4.76444	251.762	4.28917	1.46178
																	2.66861	63.4131	2.63667	93.3895	2.92944	369.207	2.92556	75.6068	4.30583	132.617	4.18556	3.84198	2.77667	28.5319	2.74611	104.857	2.98667	83.0793	2.97806	104.857	4.77278	253.979	4.29444	1.17039
																	2.67417	63.7688	2.64222	93.1664	2.93639	368.854	2.9325	75.619	4.31583	129.841	4.19528	3.70407	2.78222	28.5881	2.75611	104.857	2.99194	83.0364	2.98361	104.857	4.78111	257.241	4.30472	1.51013
																	2.67972	63.8316	2.64778	93.428	2.94222	369.251	2.93833	75.6224	4.32556	128.267	4.20306	3.57115	2.78778	28.3358	2.76167	104.857	2.99778	83.034	2.98917	104.857	4.78694	260.527	4.31194	1.13535
																	2.68528	64.6209	2.65361	93.7784	2.94889	369.719	2.945	75.3939	4.33694	128.353	4.21167	3.38869	2.79333	28.635	2.76722	104.857	3.01111	83.1117	2.99472	104.857	4.79278	252.045	4.31806	0.797699
																	2.69111	65.1706	2.65917	93.6705	2.95528	368.881	2.95139	75.0797	4.34389	128.556	4.22306	3.24811	2.79889	28.4532	2.77278	104.857	3.01889	83.0311	3.00833	104.857	4.80139	269.377	4.32417	0.939019
																	2.6975	65.7259	2.66472	93.381	2.9625	367.628	2.95861	74.6407	4.35222	127.837	4.22861	3.14966	2.80472	28.7014	2.77833	104.857	3.02889	82.9547	3.01611	104.857	4.81611	264.543	4.33222	0.667696
																	2.70361	66.5284	2.67028	93.1982	2.97167	368.053	2.96778	74.0182	4.35778	133.859	4.23583	2.8942	2.81028	28.7775	2.78389	104.857	3.03694	82.7743	3.02611	104.857	4.83	264.563	4.33806	0.657518
																	2.71306	67.0121	2.67583	92.9603	2.98222	369.041	2.97833	73.6217	4.36417	131.235	4.24139	3.03248	2.81583	28.6608	2.78944	104.857	3.04333	82.7768	3.03417	104.857	4.83806	259.02	4.34528	0.986077
																	2.71917	66.3847	2.68139	92.7012	2.98806	368.812	2.98417	73.3756	4.36972	130.645	4.24889	2.86613	2.82139	28.7019	2.795	104.857	3.05056	83.0835	3.04056	104.857	4.84361	253.002	4.35528	1.29755
																	2.72833	66.2397	2.68722	92.8431	2.995	367.868	2.99111	73.1632	4.38278	136.943	4.25528	2.99141	2.82694	28.807	2.80056	104.857	3.05694	83.0758	3.04778	104.857	4.85806	246.589	4.365	1.2609
																	2.73417	65.5147	2.69361	92.9265	3.00583	368.711	3.00194	73.021	4.38861	135.731	4.26194	2.86595	2.8325	28.7778	2.80611	104.857	3.06611	82.9061	3.05417	104.857	4.86611	242.217	4.37194	0.530873
																	2.74139	65.8104	2.7	92.7994	3.01167	368.33	3.00778	73.0024	4.39889	136.933	4.26833	2.6968	2.83806	28.8033	2.81167	104.857	3.07167	82.7752	3.06306	104.857	4.87194	241.558	4.38056	0.568281
																	2.74806	66.1176	2.70944	92.5022	3.01722	367.961	3.01333	72.582	4.40833	135.366	4.28111	2.40794	2.84361	28.5797	2.8175	104.857	3.0775	82.5319	3.06833	104.857	4.87944	246.52	4.38722	1.30948
																	2.75556	65.3719	2.71528	92.6325	3.02278	367.605	3.01917	72.1858	4.41694	137.348	4.28806	2.44388	2.84944	28.4764	2.82333	104.857	3.08361	82.6438	3.07444	104.857	4.88528	260.42	4.40139	0.731634
																	2.76417	66.1709	2.72444	92.8882	3.02861	367.836	3.02472	72.2415	4.4275	138.266	4.29583	2.60535	2.855	28.3326	2.82889	104.857	3.09278	82.5624	3.08083	104.858	4.90833	258.762	4.40972	0.421443
																	2.77111	66.4769	2.73028	93.1489	3.03417	367.675	3.03	71.7732	4.43361	138.29	4.30222	2.90454	2.86056	28.3282	2.83444	104.857	3.09833	82.6584	3.09	104.858	4.91861	256.666	4.41556	0.409019
																	2.77833	67.7683	2.73778	92.8161	3.03972	369.507	3.03583	71.4068	4.45389	140.614	4.31194	2.50551	2.87028	28.2747	2.83972	104.857	3.10389	82.6128	3.09556	104.858	4.93	255.393	4.42889	0.623003
																	2.78389	68.1935	2.74417	92.8159	3.04528	369.794	3.04139	71.0865	4.45944	143.92	4.32167	2.39733	2.87778	28.3993	2.84556	104.857	3.11167	82.8603	3.10111	104.858	4.93639	256.222	4.43444	0.880034
																	2.78944	67.9108	2.75167	92.3821	3.05083	369.519	3.04722	71.1646	4.46694	152.003	4.33306	2.34436	2.88722	28.3319	2.85083	104.857	3.11833	82.7962	3.10861	104.858	4.96556	259.003	4.44167	1.11391
																	2.795	67.9462	2.76028	92.0552	3.05639	369.896	3.0525	70.8687	4.47278	153.959	4.34	2.04148	2.89333	28.2625	2.85667	104.857	3.12417	82.9868	3.11556	104.858	4.97139	259.517	4.4475	1.02536
																	2.80222	68.7178	2.76722	92.0836	3.06222	369.34	3.05833	70.9516	4.47833	151.155	4.34833	1.92276	2.89944	28.4953	2.86639	104.857	3.13389	82.8536	3.12139	104.858	4.98056	256.852	4.46639	0.0281961
																	2.80806	69.3999	2.77444	92.2752	3.06778	368.831	3.06389	70.6388	4.48861	149.593	4.35361	1.86807	2.90611	28.8411	2.87389	104.857	3.14139	82.8482	3.13111	104.858	4.98639	263.841	4.47917	0.618189
																	2.81444	70.4409	2.78	92.133	3.07333	369.302	3.06944	70.3467	4.49639	147.548	4.36028	2.46114	2.91444	29.0658	2.88333	104.857	3.14778	82.8514	3.13861	104.858	4.99222	261.865	4.49333	0.187448
																	2.82306	71.3235	2.78556	92.3689	3.07889	369.517	3.07528	70.3762	4.50167	147.883	4.36583	2.19995	2.92194	28.9925	2.88944	104.857	3.15333	83.1568	3.14472	104.858	5.00111	267.75	4.50139	0.935083
																	2.82917	71.0987	2.79111	92.4591	3.08444	369.35	3.08056	70.1018	4.5075	146.755	4.37889	2.30395	2.93083	29.129	2.89556	104.857	3.16028	83.044	3.15056	104.858	5.00694	269.875	4.51389	0.190148
																	2.8375	71.3784	2.79833	92.1577	3.09	369.389	3.08639	70.2204	4.52194	147.486	4.38472	2.36873	2.93639	29.0832	2.90222	104.857	3.16639	82.904	3.1575	104.858	5.01611	270.429	4.52306	0.872512
																	2.84417	71.8704	2.80417	92.356	3.09556	369.677	3.09167	69.783	4.52944	146.65	4.395	2.25408	2.94194	29.1585	2.91056	104.857	3.17417	83.032	3.16361	104.858	5.02167	270.637	4.52944	0.483157
																	2.84972	72.1689	2.81056	92.277	3.10111	369.507	3.09722	69.4159	4.53667	146.979	4.40444	1.80257	2.9475	29.1894	2.91806	104.857	3.18361	82.8582	3.17139	104.858	5.03	285.924	4.53667	0.455749
																	2.85528	72.3195	2.81917	92.0872	3.10694	368.547	3.10278	69.35	4.545	146.952	4.41306	1.91395	2.95306	29.2	2.92694	104.857	3.19139	83.0038	3.18056	104.858	5.03722	282.701	4.54333	0.578336
																	2.86111	72.326	2.82528	92.0402	3.1125	368.343	3.10861	69.4355	4.55389	147.258	4.42361	1.77261	2.95861	29.0964	2.9325	104.857	3.1975	83.1303	3.18861	104.858	5.04444	285.399	4.55083	0.858354
																	2.86639	71.6365	2.83361	91.6238	3.11806	369.18	3.11417	69.1767	4.56444	147.765	4.42972	1.9579	2.96417	29.0107	2.93806	104.857	3.20306	83.3274	3.19472	104.858	5.05056	293.847	4.55889	0.317284
																	2.87222	71.8825	2.84028	91.4497	3.12361	369.215	3.12	69.1538	4.57139	147.665	4.43583	1.75203	2.97222	29.0608	2.94361	104.857	3.20944	83.2894	3.20028	104.858	5.0575	299.732	4.56639	0.00618454
																	2.87778	71.9004	2.84583	91.6012	3.12917	368.483	3.12528	68.991	4.5775	149.146	4.44417	1.59001	2.98167	28.8528	2.94917	104.857	3.21528	83.2885	3.20639	104.858	5.07056	299.444	4.5725	0.261425
																	2.88333	72.7117	2.85139	91.3279	3.13472	368.113	3.13083	68.9623	4.58778	154.468	4.45028	1.70397	2.99028	29.0567	2.95472	104.857	3.22667	83.2077	3.2125	104.858	5.07611	304.856	4.58083	0.669385
																	2.88889	73.097	2.85694	91.396	3.14056	367.593	3.13639	68.8213	4.59722	156.144	4.45556	2.08728	2.99583	28.9993	2.96028	104.857	3.23806	83.2483	3.22389	104.858	5.09111	310.329	4.58639	0.63537
																	2.89444	73.8532	2.8625	91.1598	3.14611	367.813	3.14194	68.4993	4.60556	154.455	4.46306	1.92807	3.00139	28.6958	2.96833	104.857	3.24361	83.1867	3.23528	104.858	5.09667	316.63	4.6025	0.966551
																	2.9	74.0465	2.86806	90.9645	3.15167	367.933	3.1475	68.1158	4.61194	152.044	4.46889	1.66667	3.00694	28.8364	2.97778	104.857	3.25056	82.839	3.24056	104.858	5.10556	320.682	4.61972	0.43
																	2.90583	74.2393	2.87361	90.8145	3.15722	367.771	3.15333	67.8408	4.61917	152.833	4.47444	1.69856	3.0125	28.9555	2.98639	104.857	3.26389	82.7664	3.2475	104.858	5.11167	319.898	4.63389	0.891877
																	2.91139	74.8232	2.87944	90.5258	3.16278	368.073	3.15889	67.9384	4.62611	156.596	4.48472	1.88155	3.01833	29.1013	2.99194	104.857	3.27083	82.7761	3.26	104.858	5.11861	316.766	4.64583	0.645014
																	2.91694	75.151	2.885	90.2863	3.16861	367.533	3.16444	67.5624	4.6325	156.433	4.4925	1.83976	3.02361	29.0966	2.9975	104.857	3.27806	82.8073	3.26694	104.858	5.12417	320.972	4.65139	0.155455
																	2.9225	75.2722	2.89056	89.9328	3.17389	366.818	3.17028	67.1767	4.64778	155.665	4.49778	1.68009	3.02944	29.0054	3.00333	104.857	3.28667	82.7628	3.27417	104.858	5.13861	331.526	4.65778	0.45328
																	2.92806	76.0183	2.89639	90.105	3.17972	365.672	3.17556	66.7861	4.655	155.909	4.50333	1.92623	3.035	29.104	3.00889	104.857	3.29778	82.6689	3.28278	104.858	5.14417	333.2	4.66472	0.111587
																	2.93361	76.4453	2.90167	89.8901	3.18528	365.482	3.18139	66.414	4.66194	157.165	4.51806	1.59697	3.04056	28.9459	3.01417	104.857	3.30361	82.71	3.29417	104.858	5.15194	327.852	4.67111	0.0314953
																	2.93944	76.5067	2.90722	89.5926	3.19083	365.138	3.18667	66.2491	4.66972	159.588	4.52556	1.89013	3.04611	28.9868	3.01972	104.857	3.30889	82.6189	3.29944	104.858	5.16056	339.011	4.67722	0.0476409
																	2.945	76.1439	2.91306	89.6058	3.19639	365.464	3.1925	66.33	4.68028	159.496	4.53278	1.56805	3.05194	28.8112	3.02528	104.857	3.31444	82.6901	3.30528	104.858	5.17194	342.333	4.68694	0.647427
																	2.95056	75.8142	2.91861	89.8546	3.20194	366.085	3.19806	65.9681	4.68861	159.479	4.54111	1.52837	3.05722	28.6871	3.03111	104.857	3.32	82.8529	3.31056	104.858	5.17806	331.437	4.69361	0.351723
																	2.95611	76.6708	2.92417	89.6231	3.2075	366.847	3.20361	65.8461	4.70139	164.114	4.55028	1.64989	3.06306	28.4827	3.03694	104.857	3.32556	83.0635	3.31611	104.858	5.18417	353.741	4.70056	0.580461
																	2.96167	77.2364	2.93	89.9227	3.21306	366.835	3.20917	65.6021	4.73139	169.516	4.56056	1.51432	3.06861	28.415	3.0425	104.857	3.33111	82.9791	3.32194	104.858	5.19389	351.699	4.70611	0.261771
																	2.96722	78.3995	2.93528	89.6697	3.21861	366.932	3.21472	65.3337	4.73722	170.723	4.5675	1.54037	3.07417	28.4631	3.04778	104.858	3.33694	82.9845	3.32722	104.858	5.19972	353.601	4.71333	0.47803
																	2.97278	78.907	2.94111	89.4089	3.22417	366.277	3.22028	65.0266	4.74556	173.419	4.57389	1.80739	3.07972	28.6846	3.05333	104.858	3.34222	82.9071	3.33306	104.858	5.21889	382.268	4.72583	0.627056
																	2.97833	78.9886	2.94667	89.8169	3.22972	366.215	3.22611	65.104	4.75083	171.456	4.58389	1.79628	3.08528	28.7867	3.05889	104.858	3.34806	82.8361	3.33861	104.858	5.22917	379.259	4.73222	0.566842
																	2.98389	78.4059	2.95194	89.5124	3.23556	366.502	3.23167	64.8325	4.75667	169.166	4.59333	1.72981	3.09083	28.918	3.06444	104.858	3.35361	82.8012	3.34417	104.858	5.24556	439.781	4.74444	0.555201
																	2.98944	78.7027	2.95778	89.1951	3.24083	366.681	3.23722	64.5569	4.76278	168.805	4.60167	1.75585	3.0975	29.1079	3.07028	104.858	3.35917	82.8667	3.34944	104.858	5.25111	445.191	4.75194	0.870862
																	2.995	78.958	2.96333	88.9608	3.24833	366.342	3.24444	64.6783	4.76917	170.264	4.60806	1.592	3.10556	29.0839	3.07583	104.858	3.36472	82.6283	3.355	104.858	5.25833	438.866	4.76028	0.357385
																	3.00056	79.8742	2.96889	88.7393	3.25528	365.991	3.25139	64.4427	4.78222	171.695	4.61556	1.39313	3.11278	29.1607	3.08167	104.858	3.37028	82.637	3.36083	104.858	5.26778	417.374	4.76889	0.424695
																	3.00611	80.1767	2.97444	88.5102	3.26083	366.577	3.25694	64.145	4.79139	170.672	4.62222	1.43887	3.12472	29.137	3.08694	104.858	3.37583	82.4912	3.36639	104.858	5.28667	416.959	4.77722	0.272542
																	3.01167	80.5	2.98	88.7149	3.26639	367.34	3.2625	63.7364	4.80083	171.876	4.62861	1.31713	3.13167	29.2727	3.09361	104.858	3.38139	82.5853	3.37194	104.858	5.29361	400.683	4.78306	0.42694
																	3.01722	80.4843	2.98556	88.429	3.27194	368.04	3.26806	63.4321	4.80944	173.177	4.63389	1.78768	3.1375	29.1585	3.10167	104.858	3.38694	82.5581	3.3775	104.858	5.30194	385.732	4.78889	0.494271
																	3.02306	80.4575	2.99111	88.242	3.2775	368.888	3.27361	63.1228	4.825	177.626	4.64389	1.79249	3.14306	29.3195	3.10889	104.858	3.39278	82.3681	3.38306	104.858	5.32389	380.485	4.7975	0.385374
																	3.02861	80.0192	2.99667	88.1249	3.28333	369.294	3.27917	62.8011	4.83417	179.051	4.65111	2.36413	3.14861	29.2765	3.12083	104.858	3.39833	82.3167	3.38861	104.858	5.33222	380.641	4.81222	0.47482
																	3.03417	80.3387	3.0025	88.4554	3.28861	369.402	3.285	62.7859	4.84417	181.035	4.65806	2.02075	3.15417	29.2755	3.12806	104.858	3.40389	82.2904	3.39444	104.858	5.345	397.82	4.82611	0.6909
																	3.03972	81.2438	3.00778	88.2883	3.29444	369.569	3.29028	62.4885	4.85	179.49	4.66583	1.43401	3.15972	29.2294	3.13361	104.858	3.40944	82.3441	3.4	104.858	5.35056	403.123	4.83417	0.587065
																	3.04556	81.4224	3.01361	88.529	3.3	369.789	3.29611	62.4568	4.85583	177.15	4.67639	1.34486	3.16528	29.0694	3.13917	104.858	3.41528	82.1166	3.40556	104.858	5.36083	407.288	4.84	0.579674
																	3.05083	81.8438	3.01889	88.2756	3.30556	370.425	3.30167	62.227	4.86222	177.256	4.68472	1.66483	3.17111	29.0309	3.145	104.858	3.42056	82.2386	3.41111	104.858	5.36806	404.693	4.85417	0.447578
																	3.05667	82.7911	3.02444	88.0502	3.31111	370.897	3.30722	61.9648	4.87306	182.796	4.69	1.77518	3.17667	28.9757	3.15028	104.858	3.42611	82.3453	3.41667	104.858	5.37611	404.605	4.86222	0.220022
																	3.06222	82.5442	3.03028	87.8307	3.31667	370.273	3.31278	61.7413	4.87889	183.49	4.6975	1.46291	3.18222	28.8781	3.15611	104.858	3.43167	82.5454	3.42222	104.858	5.385	408.806	4.86806	0.361656
																	3.06778	82.7585	3.03611	87.9875	3.32222	371.034	3.31833	61.4232	4.89278	185.44	4.70472	1.17517	3.18778	29.0148	3.16139	104.858	3.4375	82.6393	3.42778	104.858	5.39139	411.728	4.87556	0.754754
																	3.07333	83.776	3.04139	87.7868	3.32778	370.916	3.32389	61.4672	4.90694	195.02	4.72194	1.57534	3.19333	28.9657	3.16694	104.858	3.445	82.5999	3.43389	104.858	5.39861	446.037	4.88139	0.42828
																	3.07889	84.8495	3.04722	87.8334	3.33361	370.918	3.32972	61.2511	4.91583	197.563	4.72778	1.66134	3.19889	28.8766	3.17278	104.858	3.45833	82.4494	3.44111	104.858	5.40694	439.303	4.88722	0.119801
																	3.08444	85.3362	3.0525	87.6208	3.33917	371.076	3.33528	61.1466	4.92444	201.247	4.73333	1.92682	3.20472	28.6568	3.17833	104.858	3.46417	82.4671	3.45444	104.858	5.41389	439.969	4.89556	0.209026
																	3.09028	85.0809	3.05833	87.9558	3.34472	371.267	3.34111	61.2154	4.93333	198.955	4.74167	1.79162	3.21028	28.5668	3.18389	104.858	3.46972	82.5198	3.46028	104.858	5.42083	463.496	4.90444	0.17911
																	3.09583	84.7516	3.06361	87.7508	3.35028	371.223	3.34639	60.9048	4.94194	198.028	4.74694	2.1202	3.21583	28.5537	3.18944	104.858	3.47528	82.7405	3.46583	104.858	5.42778	459.222	4.91472	0.227909
																	3.10139	84.207	3.06944	87.6224	3.35583	370.88	3.35194	60.6981	4.9475	200.41	4.75278	1.40943	3.22139	28.5114	3.195	104.858	3.48083	82.8492	3.47139	104.858	5.44139	458.25	4.92611	0.237662
																	3.10694	84.9174	3.075	87.4579	3.36167	370.729	3.3575	60.3121	4.95861	199.727	4.75889	1.18534	3.22722	28.6109	3.20056	104.858	3.48667	82.8142	3.47694	104.858	5.44694	459.375	4.9325	0.565046
																	3.1125	85.4878	3.08056	87.1254	3.36722	370.506	3.36306	59.9767	4.97889	199.196	4.76528	1.19265	3.23444	28.583	3.20611	104.858	3.49194	82.9972	3.4825	104.858	5.46583	479.744	4.93833	0.463357
																	3.11806	86.1691	3.08639	86.8509	3.37278	370.515	3.36861	59.6323	4.98639	195.549	4.77861	1.72259	3.24306	28.594	3.21194	104.858	3.49778	83.1693	3.48806	104.858	5.47611	503.134	4.94694	0.444469
																	3.12389	87.2231	3.09167	86.6936	3.37833	370.673	3.37444	59.3512	4.99806	202.92	4.7875	1.26194	3.25028	28.5989	3.2175	104.858	3.50333	83.0979	3.49389	104.858	5.48361	525.087	4.96167	0.628511
																	3.12917	87.4732	3.09722	86.4613	3.38389	370.984	3.38	59.0642	5.01722	203.726	4.79694	1.30082	3.25667	28.5647	3.22333	104.858	3.50889	83.121	3.49944	104.858	5.49	569.783	4.9675	0.354017
																	3.135	87.1454	3.10306	86.4347	3.38972	371.932	3.38583	58.9769	5.02417	205.394	4.80583	1.48587	3.26528	28.6653	3.23056	104.858	3.51444	83.0809	3.505	104.858	5.49972	552.837	4.97667	0.376065
																	3.14056	88.3216	3.10889	86.7979	3.395	372.245	3.39111	58.6643	5.03056	213.878	4.81139	1.15833	3.2725	28.7785	3.23917	104.858	3.52	83.2308	3.51056	104.858	5.50722	530.796	4.9825	0.970891
																	3.14611	88.9153	3.11444	87.0797	3.40056	372.782	3.39694	58.4613	5.04306	223.606	4.82111	1.15329	3.29194	28.7375	3.24639	104.858	3.52556	83.1955	3.51639	104.858	5.51778	525.223	4.98833	1.06926
																	3.15167	88.9697	3.11972	86.8655	3.40639	372.542	3.4025	58.1646	5.04944	230.597	4.83028	1.3775	3.29861	28.8674	3.25278	104.858	3.53139	83.2742	3.52194	104.858	5.53306	561.274	4.99722	0.445476
																	3.15722	89.5929	3.12528	86.5958	3.41194	372.338	3.40806	58.1112	5.05639	228.276	4.84028	1.31295	3.30611	28.9154	3.26139	104.858	3.53694	83.4161	3.52722	104.858	5.54083	569.231	5.00306	0.4414
																	3.16278	89.6229	3.13083	86.3997	3.4175	372.761	3.41361	57.8286	5.06361	224.908	4.84611	1.14891	3.31306	28.8331	3.26861	104.858	3.5425	83.2107	3.53278	104.858	5.5475	537.994	5.0125	1.30172
																	3.16861	89.9048	3.13639	86.2358	3.42306	373.274	3.41917	57.6311	5.07	231.747	4.85194	1.68309	3.32083	28.7002	3.28806	104.858	3.54806	83.2764	3.53889	104.858	5.55389	524.705	5.01778	0.463777
																	3.17417	89.4754	3.14222	86.0672	3.42861	373.581	3.42472	57.2991	5.08028	231.041	4.85833	1.84966	3.32722	28.5962	3.295	104.858	3.55361	83.4103	3.54417	104.858	5.56583	507.438	5.02639	1.18998
																	3.17972	90.0508	3.14778	85.8668	3.43417	373.034	3.43028	57.4484	5.08778	227.253	4.86917	1.65667	3.33417	28.6667	3.3025	104.858	3.56222	83.2826	3.55	104.857	5.57139	498.45	5.03333	1.15901
																	3.18528	90.6766	3.15361	85.7164	3.44	372.919	3.43583	57.2045	5.095	233.028	4.875	1.33476	3.34028	28.5004	3.30917	104.858	3.56778	83.1521	3.55833	104.857	5.57861	487.052	5.04056	0.182179
																	3.19083	91.9301	3.15917	85.7601	3.44556	372.743	3.44167	57.1374	5.10583	231.1	4.88889	1.46508	3.34667	28.5304	3.31694	104.858	3.57333	83.0342	3.56389	104.857	5.58417	476.04	5.04667	0.468348
																	3.19639	92.5151	3.16444	85.6204	3.45111	372.72	3.44722	57.2598	5.1375	241.617	4.90306	1.57463	3.35222	28.5246	3.32333	104.858	3.57917	82.7727	3.56944	104.857	5.59333	515.661	5.05361	0.108838
																	3.20222	92.6008	3.17028	85.7338	3.45806	372.769	3.45417	57.0564	5.14306	231.43	4.91222	1.22451	3.35778	28.4307	3.33028	104.858	3.58472	82.6817	3.57528	104.857	5.59972	513.981	5.06139	0.787498
																	3.2075	93.1426	3.17556	85.5823	3.46389	371.887	3.46	56.8885	5.15	237.615	4.92083	1.4453	3.36333	28.397	3.33667	104.858	3.59028	82.5954	3.58083	104.857	5.60972	539.694	5.06667	0.169233
																	3.21333	92.4187	3.18139	85.4579	3.47194	371.266	3.46806	56.3188	5.15611	232.138	4.92944	1.36678	3.36889	28.4528	3.34278	104.858	3.59583	82.4913	3.58639	104.857	5.61528	539.71	5.07222	0.0225882
																	3.21889	91.5755	3.18694	85.7994	3.47778	371.297	3.47389	56.314	5.1625	250.359	4.93806	1.60037	3.37444	28.449	3.34806	104.858	3.60167	82.4419	3.59194	104.857	5.6275	533.368	5.08139	0.243626
																	3.22444	92.4204	3.1925	86.0218	3.48389	371.362	3.48	56.1846	5.17194	250.615	4.94361	1.62704	3.38028	28.6019	3.35389	104.858	3.60778	82.2411	3.59778	104.857	5.63333	533.913	5.08722	1.03606
																	3.23	93.6196	3.19806	85.8342	3.49528	372.011	3.49139	55.5367	5.18194	242.702	4.94944	1.6332	3.38583	28.6011	3.35944	104.858	3.61833	82.0745	3.60389	104.857	5.64083	564.333	5.09278	0.872009
																	3.23556	93.4071	3.20361	85.6493	3.50167	372.111	3.49778	55.1006	5.195	266.551	4.95472	1.26161	3.39139	28.3405	3.36528	104.858	3.62667	82.3008	3.61444	104.857	5.64639	563.005	5.10167	1.1714
																	3.24111	93.0037	3.20944	85.8985	3.50722	371.804	3.50306	55.0061	5.20056	277.393	4.975	0.166399	3.39694	28.3174	3.37056	104.858	3.63556	82.1499	3.62278	104.857	5.65278	568.129	5.10778	0.289035
																	3.24694	93.6168	3.215	85.6982	3.51444	371.055	3.51056	54.8312	5.21083	280.35	4.9825	0.991883	3.405	28.4575	3.37611	104.858	3.64139	82.0475	3.63167	104.857	5.65972	565.721	5.11472	0.826891
																	3.2525	93.69	3.22056	85.3903	3.525	370.92	3.52111	54.1433	5.21722	279.636	4.99417	1.33987	3.41694	28.6253	3.38167	104.858	3.64778	82.1118	3.6375	104.857	5.66861	562.407	5.12	1.03318
																	3.25806	94.0092	3.22611	85.0944	3.53139	369.767	3.52778	54.2109	5.23583	268.715	5.01333	0.96299	3.42333	28.722	3.38722	104.858	3.65444	82.2072	3.64389	104.857	5.67639	562.903	5.13472	0.508624
																	3.26361	95.806	3.23167	84.8419	3.53694	368.815	3.53333	53.7345	5.24667	261.655	5.02056	1.00955	3.42889	28.7043	3.39306	104.858	3.66111	82.2661	3.65056	104.857	5.68306	565.289	5.14028	1.36457
																	3.26917	96.7885	3.23722	84.688	3.5425	367.989	3.53861	53.3918	5.25611	255.003	5.02694	1.21121	3.43444	28.7696	3.40111	104.858	3.67556	82.3014	3.65722	104.857	5.695	571.818	5.14806	0.502737
																	3.27472	96.2377	3.24306	84.7974	3.54806	366.805	3.54417	53.0324	5.26611	258.433	5.03944	1.63631	3.44	28.6175	3.41333	104.858	3.68889	81.9874	3.67167	104.857	5.70444	574.02	5.15667	0.06742
																	3.28056	96.4433	3.24861	84.9755	3.55389	365.568	3.55	52.6628	5.2725	260.843	5.04556	1.13925	3.44556	28.7694	3.41944	104.858	3.69694	81.8072	3.685	104.857	5.71194	576.258	5.16833	0.555693
																	3.28611	96.427	3.25417	84.7457	3.56139	364.188	3.5575	52.5	5.28194	269.584	5.0525	1.06773	3.45139	28.8276	3.425	104.858	3.70667	81.5832	3.69306	104.857	5.72667	578.298	5.17417	0.663155
																	3.29167	96.3535	3.26	84.9263	3.56889	363.922	3.565	52.7027	5.30083	262.468	5.05972	1.16172	3.45694	28.8576	3.43056	104.858	3.71444	81.455	3.70278	104.857	5.74278	573.878	5.18	0.90516
																	3.29722	96.9014	3.26528	84.7001	3.57639	364.489	3.5725	52.6069	5.30639	295.336	5.06639	1.27244	3.4625	28.6863	3.43611	104.858	3.72	81.3718	3.71056	104.857	5.74944	624.611	5.19	0.289873
																	3.30278	97.1204	3.27083	84.5585	3.58194	364.389	3.57806	52.2226	5.31528	305.445	5.07639	1.54155	3.46806	28.6711	3.44194	104.858	3.72583	81.0077	3.71611	104.857	5.75944	621.314	5.19611	0.217678
																	3.30833	98.3246	3.27639	84.3588	3.58861	364.89	3.58472	51.7993	5.32139	303.414	5.08389	1.21365	3.47361	28.7545	3.4475	104.858	3.73361	81.0858	3.72194	104.857	5.765	638.652	5.20694	0.177557
																	3.31389	99.1065	3.28194	84.1941	3.59583	364.276	3.59194	51.4588	5.33	293.011	5.09111	1.29074	3.47917	28.7774	3.45278	104.858	3.73917	81.2566	3.72972	104.857	5.7725	646.625	5.215	0.166792
																	3.31972	98.521	3.28778	84.4465	3.60361	363.992	3.59972	51.4735	5.33556	285.428	5.10194	1.89388	3.485	28.67	3.45861	104.858	3.74472	81.2125	3.73528	104.857	5.77861	699.615	5.22528	0.227767
																	3.32528	98.7403	3.29333	84.1039	3.61	363.239	3.60639	51.3686	5.34278	282.943	5.11417	1.57213	3.49028	28.5313	3.46389	104.858	3.75056	81.1858	3.74083	104.857	5.7875	713.634	5.24167	0.705457
																	3.33083	99.2994	3.29889	83.8702	3.61861	363.103	3.61472	51.1221	5.355	280.498	5.13361	1.69995	3.49611	28.4881	3.46972	104.858	3.75611	81.1808	3.74639	104.857	5.79361	728.082	5.24722	0.636384
																	3.33639	100.138	3.30444	83.6154	3.62611	362.249	3.62222	51.2288	5.36139	282.361	5.13889	1.76185	3.50167	28.4755	3.47556	104.858	3.76167	81.1634	3.75222	104.857	5.80083	720.526	5.25444	0.847147
																	3.34222	100.871	3.31	83.4852	3.63278	361.553	3.62889	51.1516	5.37472	292.656	5.14611	1.14058	3.51389	28.1003	3.48083	104.858	3.77139	81.3214	3.75778	104.857	5.81	708.97	5.26389	0.413115
																	3.3475	101.764	3.31583	83.4368	3.64111	361.977	3.63722	51.6344	5.38472	296.62	5.15222	1.56317	3.52056	28.0206	3.48639	104.858	3.77944	81.0023	3.7675	104.857	5.81889	700.138	5.28278	5.17716
																	3.35306	101.84	3.32139	83.7035	3.6475	362.116	3.64361	51.7221	5.39028	288.17	5.15889	1.40644	3.53194	28.0524	3.49222	104.858	3.78611	80.9549	3.77556	104.857	5.8275	686.981	5.28972	1.22341
																	3.35889	102.467	3.32694	83.428	3.65389	361.435	3.65	51.8462	5.40028	285.443	5.16806	1.06541	3.54056	27.9503	3.49778	104.858	3.79667	80.7406	3.78222	104.857	5.83944	698.447	5.29806	0.130879
																	3.36444	103.1	3.33278	83.6	3.65972	360.427	3.65583	51.8715	5.4125	302.257	5.17806	1.49674	3.54806	27.9159	3.51	104.858	3.80639	80.8315	3.79278	104.857	5.84611	769.86	5.31194	0.508928
																	3.37	103.796	3.33806	83.3383	3.66528	359.513	3.66139	51.9554	5.41944	302.968	5.19111	1.10238	3.55944	27.9734	3.51667	104.858	3.81611	81.0175	3.80278	104.857	5.85167	754.593	5.32	1.26029
																	3.37556	104.1	3.34361	83.0908	3.67083	358.836	3.66694	52.452	5.43444	294.105	5.19639	1.15989	3.56556	27.9546	3.52806	104.857	3.8225	81.0664	3.81222	104.857	5.8575	751.377	5.32833	0.0925369
																	3.38111	104.738	3.34917	82.8525	3.67722	358.555	3.67333	52.4902	5.44	293.17	5.20694	1.21628	3.57306	27.934	3.53667	104.857	3.83917	81.4455	3.81861	104.857	5.87028	754.279	5.34111	0.261413
																	3.38694	104.676	3.35472	82.6209	3.68306	359.17	3.67917	52.5598	5.44639	287.451	5.21333	1.13947	3.57889	28.0471	3.54417	104.857	3.84528	81.7312	3.83528	104.857	5.87889	741.442	5.34667	0.888356
																	3.3925	104.737	3.36056	82.7156	3.69028	359.939	3.68639	52.4844	5.45667	294.732	5.23194	1.02729	3.58528	28.2631	3.55556	104.857	3.85222	81.8321	3.84139	104.857	5.89056	746.432	5.35694	0.591179
																	3.39806	105.494	3.36611	82.5007	3.70083	359.971	3.69694	52.3185	5.46306	301.447	5.24278	1.22773	3.59194	28.0927	3.56167	104.857	3.85778	81.7393	3.84833	104.857	5.89889	762.378	5.36417	0.160843
																	3.40361	106.12	3.37194	82.4681	3.70667	359.897	3.70278	52.1244	5.47	301.022	5.25222	1.44446	3.59972	27.9627	3.56917	104.857	3.86333	81.7136	3.85389	104.857	5.91917	816.627	5.3725	0.564482
																	3.40917	106.058	3.37722	82.2771	3.71389	360.742	3.71	51.8424	5.47667	301.592	5.26222	1.38024	3.60528	28.2077	3.575	104.857	3.86889	81.6339	3.85944	104.857	5.92639	774.338	5.38139	0.735413
																	3.41472	106.864	3.38278	82.1751	3.725	361.117	3.72139	51.7497	5.48278	298.242	5.26889	1.17424	3.61083	28.0794	3.58167	104.857	3.87444	81.6004	3.865	104.857	5.93389	851.216	5.3875	0.432521
																	3.42056	106.52	3.38833	81.937	3.73194	362.218	3.72806	51.4925	5.49389	304.335	5.27806	1.00404	3.61639	28.0284	3.58806	104.857	3.88	81.5071	3.87056	104.857	5.93944	831.766	5.39472	0.155249
																	3.42583	105.819	3.39417	82.1056	3.73806	362.823	3.73417	51.0358	5.50111	313.378	5.29694	0.962707	3.62194	27.9697	3.59583	104.857	3.88583	81.3953	3.87611	104.857	5.945	834.119	5.40306	0.0909501
																	3.43167	106.292	3.39972	82.4682	3.74389	361.966	3.74	50.5827	5.50667	332.758	5.3025	1.4978	3.6275	27.9914	3.60139	104.857	3.89139	81.2195	3.88194	104.857	5.95639	867.007	5.41	0.834998
																	3.43722	105.739	3.40528	82.2836	3.75333	363.612	3.74972	50.1446	5.51278	325.389	5.31139	1.77296	3.63306	28.2358	3.60694	104.857	3.89694	81.4693	3.8875	104.857	5.96417	851.179	5.41694	0.283047
																	3.44278	106.583	3.41111	82.5543	3.75889	363.761	3.75528	49.6371	5.52278	330.483	5.31778	1.39943	3.63861	28.2513	3.6125	104.857	3.90278	81.3973	3.89278	104.857	5.97361	831.257	5.42389	0.333019
																	3.44833	107.633	3.41667	82.787	3.76472	362.192	3.76083	49.2538	5.53528	333.566	5.32611	1.49125	3.64417	28.1969	3.61806	104.857	3.90833	81.2719	3.89889	104.857	5.98	850.485	5.4375	0.319704
																	3.45389	108.597	3.42194	82.7037	3.77167	360.29	3.76806	48.7535	5.54139	325.907	5.33139	1.42968	3.64972	28.1285	3.62361	104.857	3.91528	81.2204	3.90444	104.857	5.99139	867.515	5.44306	0.497795
																	3.45944	109.063	3.4275	82.4862	3.77861	359.26	3.77472	48.1726	5.5475	323.714	5.33917	1.49428	3.65528	28.2752	3.62917	104.857	3.92083	80.9899	3.91167	104.857	6.00083	838.908	5.46222	1.10825
																	3.46528	108.442	3.43306	82.2397	3.78639	359.323	3.7825	47.5443	5.55472	317.622	5.35111	1.99094	3.66083	28.0617	3.63472	104.857	3.92639	81.2466	3.91694	104.857	6.01083	847.909	5.47222	0.38774
																	3.47056	108.168	3.43889	82.1417	3.795	359.253	3.79111	46.843	5.56417	318.768	5.3575	1.84156	3.66639	28.057	3.64028	104.857	3.93194	81.0761	3.9225	104.857	6.01833	934.755	5.47972	0.228298
																	3.47611	108.262	3.44444	82.0099	3.80111	360.042	3.79722	46.0753	5.57444	320.911	5.37083	1.39225	3.67222	28.1456	3.64583	104.857	3.9375	81.1774	3.92778	104.857	6.02889	1035.35	5.48611	0.17233
																	3.48167	110.007	3.45	82.3909	3.81111	360.1	3.80722	44.9895	5.58139	318.728	5.38111	1.15299	3.67778	28.1633	3.65139	104.857	3.94389	81.5228	3.93361	104.857	6.04222	1047.56	5.49583	1.1837
																	3.48722	111.371	3.45556	82.7888	3.81861	359.887	3.81472	44.445	5.58694	312.053	5.38639	1.18329	3.68361	28.177	3.65694	104.857	3.95028	81.4846	3.94	104.857	6.05417	998.472	5.50333	0.62999
																	3.49278	112.865	3.46111	82.6765	3.82722	360.867	3.82333	43.8324	5.59556	313.197	5.39639	0.985055	3.68944	28.2108	3.66278	104.857	3.95583	81.5857	3.94639	104.857	6.06667	1005.36	5.51417	0.0603058
																	3.49861	113.225	3.46667	82.6776	3.83333	360.946	3.82944	43.5576	5.60194	314.324	5.40889	0.965031	3.69583	28.2328	3.66806	104.857	3.96167	81.4983	3.95194	104.857	6.07306	981.357	5.52028	0.216277
																	3.50417	113.871	3.47222	82.6574	3.83917	361.785	3.83556	43.0409	5.60778	333.02	5.41556	0.998659	3.70222	28.2981	3.67361	104.857	3.96722	81.3903	3.95778	104.857	6.07861	944.265	5.52917	0.455291
																	3.50972	114.338	3.47778	82.7031	3.84861	359.947	3.84472	42.3599	5.61444	328.937	5.43056	0.946492	3.7125	27.9494	3.67972	104.857	3.97278	81.3253	3.96306	104.857	6.09667	912.968	5.53694	0.474743
																	3.51528	114.692	3.48361	82.8955	3.85806	359.956	3.85417	41.7712	5.62333	331.952	5.43611	1.08582	3.71806	27.8803	3.68556	104.857	3.97833	81.2802	3.96889	104.857	6.10361	892.86	5.54361	0.125504
																	3.52083	115.873	3.48889	82.8705	3.86556	359.086	3.86167	41.1612	5.63	335.342	5.4425	1.37158	3.72361	27.7671	3.69194	104.857	3.98389	81.0231	3.97444	104.857	6.10972	885.873	5.55	0.0485946
																	3.52639	116.079	3.49444	82.8593	3.87222	359.305	3.86833	40.9997	5.6475	337.319	5.45306	1.46549	3.72917	27.6746	3.69833	104.857	3.98972	81.023	3.98	104.857	6.11583	869.552	5.56194	1.21393
																	3.53222	116.77	3.50028	82.9395	3.88028	358.972	3.87639	40.4481	5.65333	331.225	5.45944	1.45164	3.73583	27.5614	3.70861	104.857	3.995	81.0032	3.98556	104.857	6.1225	871.595	5.5675	0.473602
																	3.5375	115.342	3.50583	83.2632	3.88722	358.126	3.88333	40.269	5.66111	330.998	5.46611	1.19072	3.74278	27.4775	3.71389	104.857	4.00056	80.9985	3.99111	104.857	6.12889	858.342	5.57472	0.512978
																	3.54306	114.999	3.51139	83.5997	3.89278	357.284	3.88861	40.1523	5.67194	333.256	5.47278	1.18343	3.74944	27.3684	3.71972	104.857	4.00611	81.0876	3.99667	104.857	6.13528	845.706	5.58028	0.642252
																	3.54861	115.041	3.51694	83.4695	3.89833	357.211	3.89444	40.2048	5.68083	336.518	5.47889	1.00828	3.75667	27.2779	3.72528	104.857	4.01167	80.965	4.00222	104.857	6.14083	843.272	5.58972	0.656809
																	3.55417	115.696	3.5225	83.4414	3.90389	357.968	3.9	40.1288	5.69194	339.114	5.49028	1.11788	3.76361	27.3844	3.73194	104.857	4.01722	80.8906	4.00806	104.857	6.15278	880.029	5.59583	0.766404
																	3.55972	116.226	3.52806	83.3684	3.90972	357.739	3.90556	39.9347	5.7	336.356	5.49722	1.27351	3.77111	27.3438	3.73889	104.857	4.02444	80.9921	4.01333	104.857	6.15972	876.227	5.60583	0.57798
																	3.56528	117.641	3.53361	83.1819	3.915	357.68	3.91139	39.7658	5.70778	336.573	5.5025	0.911339	3.77889	27.3373	3.74556	104.857	4.03472	81.1416	4.02056	104.858	6.17222	872.315	5.61111	0.644213
																	3.57083	118.015	3.53917	83.3206	3.92056	356.831	3.91667	39.5663	5.72083	339.227	5.50889	1.21363	3.78444	27.4164	3.75278	104.857	4.04139	81.1425	4.03083	104.858	6.17944	893.57	5.62361	0.881665
																	3.57667	117.993	3.54472	83.1758	3.92639	356.377	3.92222	39.2995	5.73139	339.309	5.51917	1.72299	3.79	27.403	3.76	104.857	4.0525	81.4022	4.0375	104.858	6.1875	883.188	5.62944	0.707756
																	3.58222	118.416	3.55028	83.3668	3.93194	356.142	3.92778	38.9635	5.74472	354.111	5.53139	2.06478	3.79556	27.4541	3.76722	104.857	4.05806	81.5875	4.04861	104.858	6.19611	907.169	5.63694	0.952916
																	3.58778	119.117	3.55583	83.2003	3.9375	355.969	3.93361	38.6259	5.75528	357.379	5.5375	0.967603	3.80139	27.4017	3.775	104.857	4.06361	81.7218	4.05417	104.858	6.20278	908.171	5.64222	0.388373
																	3.59333	119.489	3.56167	83.4505	3.94306	355.953	3.93917	38.334	5.76806	361.471	5.54361	1.00968	3.80694	27.3928	3.78056	104.857	4.06917	81.7396	4.05972	104.858	6.20833	920.602	5.64889	0.283336
																	3.59889	120.569	3.56694	83.2533	3.94861	355.204	3.94472	38.0568	5.77417	367.273	5.55083	1.00472	3.8125	27.4552	3.78611	104.857	4.07472	81.8069	4.06528	104.858	6.21667	977.61	5.65611	0.013581
																	3.60444	121.534	3.5725	83.0426	3.95444	353.871	3.95028	37.7936	5.79056	367.594	5.56028	1.30751	3.81806	27.2906	3.79194	104.857	4.08028	81.8208	4.07083	104.858	6.22278	1005.58	5.66472	0.425009
																	3.61	121.544	3.57806	82.7956	3.95972	352.285	3.95583	37.5458	5.80333	372.504	5.57056	0.934305	3.82361	27.2916	3.7975	104.857	4.09194	81.7644	4.07667	104.858	6.22917	1007.98	5.6725	0.931108
																	3.61556	122.137	3.58389	82.501	3.96528	351.959	3.96139	37.2965	5.8225	372.749	5.5775	0.977893	3.82917	27.4327	3.80306	104.857	4.10056	81.8712	4.08806	104.858	6.23583	1059.54	5.67917	1.12923
																	3.62111	122.017	3.58944	82.1757	3.97083	351.311	3.96694	37.0336	5.83417	368.542	5.58278	1.25863	3.83472	27.5571	3.80861	104.857	4.10694	81.9192	4.09667	104.858	6.24139	1104.95	5.69111	0.0633644
																	3.62667	122.658	3.595	82.1293	3.97639	349.845	3.97278	36.9538	5.83972	366.124	5.59167	1.08373	3.84028	27.8728	3.81417	104.857	4.12028	81.9538	4.10306	104.858	6.25	1097.39	5.70056	0.131409
																	3.63222	123.502	3.60056	82.1501	3.98194	349.25	3.97833	36.7853	5.84556	368.695	5.59833	1.49005	3.84611	27.6336	3.81972	104.857	4.12583	82.1255	4.11667	104.858	6.25556	1083.89	5.70806	0.504465
																	3.63778	124.259	3.60611	81.8313	3.98778	347.647	3.98389	36.6492	5.85194	383.608	5.60389	1.61448	3.85167	27.4242	3.82528	104.857	4.13167	82.3251	4.12222	104.858	6.26111	1121.11	5.72278	0.993278
																	3.64333	123.913	3.61167	81.5199	3.99306	346.205	3.98917	36.4067	5.86417	378.999	5.61056	1.61302	3.85722	27.3174	3.83083	104.857	4.1375	82.329	4.12778	104.858	6.26667	1198.35	5.73222	0.0706225
																	3.64889	123.421	3.61722	81.18	3.99889	345.02	3.99472	36.129	5.87	374.536	5.61944	1.50304	3.86278	27.2116	3.83667	104.857	4.14306	82.1576	4.13333	104.858	6.2725	1180.51	5.73917	0.377088
																	3.65472	123.412	3.62278	81.2085	4.00444	344.086	4.00028	35.8894	5.88111	373.688	5.62611	1.38187	3.86833	26.9865	3.84194	104.857	4.14861	82.1158	4.13917	104.858	6.28167	1173.57	5.74556	0.798651
																	3.66028	124.942	3.62833	80.8727	4.01	343.505	4.00611	35.6552	5.88667	391.916	5.63528	0.97991	3.87417	27.0537	3.84778	104.857	4.15417	81.9512	4.14444	104.858	6.28833	1266.26	5.75556	0.383091
																	3.66583	125.936	3.63417	80.8878	4.01722	344.975	4.01333	35.4391	5.89972	391.731	5.64361	0.896797	3.88917	26.9011	3.85333	104.857	4.16	81.8627	4.15028	104.858	6.29417	1253.21	5.76111	0.794241
																	3.67139	127.081	3.63972	80.8634	4.02417	346.168	4.02056	35.5252	5.90639	395.159	5.64944	1.38093	3.89861	27.0049	3.85889	104.857	4.16528	81.6903	4.15611	104.858	6.3	1239.66	5.76889	0.244106
																	3.67694	126.536	3.645	80.5418	4.03056	346.493	4.02667	35.5033	5.91194	425.067	5.65722	1.61948	3.90611	26.9123	3.86472	104.857	4.17083	81.5379	4.16139	104.858	6.31944	1238.83	5.77472	1.10788
																	3.6825	127.672	3.65056	80.2039	4.03917	346.448	4.03528	34.9961	5.91806	420.668	5.66833	2.05499	3.91194	26.815	3.87028	104.857	4.17833	81.4356	4.16722	104.858	6.32944	1214.33	5.78361	1.07606
																	3.68806	127.918	3.65611	79.8955	4.05056	347.294	4.04667	34.5523	5.92472	433.283	5.67694	1.37266	3.91833	26.9838	3.88528	104.857	4.19028	81.556	4.17444	104.858	6.33583	1195.33	5.78972	0.337304
																	3.69389	128.61	3.66194	79.5541	4.05611	348.037	4.05194	34.3768	5.93556	454.145	5.68806	1.28182	3.92889	26.8126	3.89472	104.857	4.19889	81.6409	4.18667	104.858	6.34139	1187.81	5.79694	0.379213
																	3.69944	129.583	3.6675	79.234	4.06167	348.466	4.05778	34.1903	5.94222	444.932	5.69611	1.19036	3.93694	27.0516	3.90222	104.857	4.20694	81.7158	4.19528	104.858	6.35306	1285.77	5.80639	1.06876
																	3.705	130.419	3.67306	79.0941	4.06722	348.363	4.06333	34.0017	5.94806	437.416	5.70417	1.26354	3.94333	27.2946	3.90806	104.857	4.21528	81.6044	4.20306	104.858	6.35861	1248.63	5.815	0.254787
																	3.71056	132.274	3.67861	78.7521	4.07278	348.424	4.06889	33.745	5.95444	430.061	5.71694	0.938682	3.94972	27.5088	3.91472	104.857	4.22139	81.5914	4.21139	104.858	6.37306	1261.7	5.82361	0.865544
																	3.71639	133.014	3.68444	78.8071	4.07944	349.657	4.07556	33.2485	5.96806	437.41	5.7275	1.1276	3.95861	27.5903	3.925	104.857	4.2275	81.4581	4.21778	104.858	6.37861	1254.06	5.83556	0.423745
																	3.72167	133.115	3.68972	78.4782	4.08583	349.329	4.08194	32.7911	5.97722	474.936	5.74083	1.88918	3.96472	27.6688	3.93306	104.857	4.23917	81.5268	4.22361	104.858	6.38778	1306	5.8425	0.798219
																	3.7275	133.969	3.69528	78.2225	4.09222	347.932	4.08861	32.456	5.98611	481.705	5.75139	1.32838	3.97167	27.9362	3.93972	104.857	4.24639	81.7731	4.23528	104.858	6.39722	1309.3	5.84778	0.561032
																	3.73306	135.295	3.70111	77.8998	4.09833	346.058	4.09444	32.0405	5.99278	495.603	5.76417	1.14476	3.98139	28.0517	3.94583	104.857	4.25333	81.7334	4.2425	104.858	6.40472	1330.92	5.85361	0.213183
																	3.73861	137.351	3.70667	77.6388	4.10583	346.081	4.10194	31.6686	5.99833	483.117	5.77028	0.87166	3.9875	28.1754	3.95472	104.857	4.26	81.7952	4.24944	104.858	6.41028	1324.89	5.86667	0.571285
																	3.74417	138.327	3.71222	77.4206	4.11389	346.035	4.11	31.1592	6.00472	485.925	5.77583	0.837402	3.9975	28.1229	3.96083	104.857	4.26639	81.8274	4.25639	104.858	6.41917	1322.71	5.875	0.0586897
																	3.75	139.304	3.71806	77.1772	4.11972	347.709	4.11583	30.8136	6.01083	507.689	5.78667	0.917383	4.00306	28.1909	3.96778	104.857	4.275	81.8454	4.2625	104.858	6.42694	1332.39	5.88667	0.36588
																	3.75528	140.036	3.72361	77.3901	4.12556	346.267	4.12167	30.5459	6.02694	545.518	5.79944	1.22462	4.00861	28.2363	3.9775	104.857	4.28111	82.1587	4.27111	104.858	6.43306	1318.6	5.89528	0.72923
																	3.76111	139.369	3.72889	77.0874	4.13167	345.685	4.12778	30.1948	6.03389	549.976	5.81139	1.54024	4.01417	28.3792	3.98361	104.857	4.28694	82.1031	4.27722	104.858	6.43861	1375.45	5.9025	0.702775
																	3.76667	138.174	3.73472	76.8636	4.13833	344.771	4.13444	29.9061	6.04806	530.713	5.81861	1.47107	4.01972	28.2181	3.99361	104.857	4.29472	81.8812	4.28306	104.858	6.44667	1373.43	5.91556	0.0354064
																	3.77222	138.93	3.74056	77.261	4.14444	343.548	4.14056	29.5229	6.05389	521.917	5.83028	0.796615	4.02556	28.0882	3.99917	104.857	4.30194	81.945	4.29083	104.858	6.45778	1471.09	5.9225	0.220771
																	3.77778	140.626	3.74583	76.9967	4.15	342.518	4.14611	29.2863	6.06444	513.161	5.83556	0.821156	4.03083	27.8557	4.00472	104.857	4.30833	81.8745	4.29806	104.858	6.47222	1483.72	5.93	0.771026
																	3.78333	142.003	3.75139	76.8089	4.15556	341.078	4.15167	29.0746	6.07556	522.241	5.84194	1.41475	4.03667	27.6014	4.01028	104.857	4.31417	81.8868	4.30444	104.858	6.47861	1497.74	5.93556	0.431913
																	3.78889	142.443	3.75694	76.6583	4.16111	340.086	4.1575	28.7468	6.08167	509.297	5.84806	1.1807	4.04222	27.5869	4.01583	104.858	4.32	81.9427	4.31028	104.858	6.48528	1490.21	5.94139	1.01503
																	3.79472	148.435	3.76278	76.9525	4.16694	339.116	4.16306	28.4627	6.08778	483.556	5.86028	0.91091	4.04778	27.7599	4.02139	104.858	4.32583	82.0255	4.31611	104.858	6.49111	1478.51	5.95278	0.166829
																	3.80028	149.213	3.76833	76.6877	4.17222	337.877	4.16833	28.2288	6.09556	476.192	5.86611	0.968512	4.05361	27.9262	4.02694	104.858	4.33194	82.1927	4.32194	104.858	6.50056	1477.8	5.96028	0.0894292
																	3.80583	149.118	3.77389	76.4643	4.17806	336.485	4.17389	27.9921	6.10111	479.695	5.87722	1.14435	4.05889	27.7065	4.03278	104.858	4.33833	82.2113	4.32806	104.858	6.50889	1460.05	5.97	0.217889
																	3.81167	149.18	3.77944	76.2368	4.18361	334.677	4.17944	27.7155	6.10694	467.795	5.88306	1.24983	4.06472	27.9349	4.03833	104.858	4.34556	82.3132	4.33444	104.858	6.51694	1481.68	5.97611	0.917917
																	3.81806	151.866	3.78528	76.4656	4.18917	333.157	4.18528	27.3633	6.11667	510.734	5.89611	1.26573	4.07028	28.0182	4.04389	104.858	4.35194	82.3064	4.34167	104.858	6.52917	1490.63	5.9875	0.479209
																	3.82417	153.729	3.79083	76.8074	4.195	332.322	4.19111	27.0347	6.12472	499.021	5.9025	1.0005	4.07611	27.7479	4.04944	104.858	4.35833	82.4006	4.34806	104.858	6.53861	1487.25	5.99694	0.434431
																	3.83278	155.13	3.79611	76.4695	4.20056	331.839	4.19667	26.8137	6.13056	556.345	5.90778	0.919264	4.08278	27.8542	4.055	104.858	4.36583	82.3249	4.35444	104.858	6.54472	1516.01	6.00694	0.371134
																	3.83889	154.739	3.80167	76.1103	4.20611	331.182	4.20222	26.5676	6.14111	559.598	5.91417	0.856189	4.08889	27.6525	4.06083	104.858	4.37167	82.3532	4.36194	104.858	6.55194	1500.39	6.01472	0.374837
																	3.84528	155.478	3.80778	76.2192	4.21167	329.381	4.20778	26.3616	6.15222	567.356	5.92083	1.66248	4.09806	27.7898	4.06639	104.858	4.37972	82.4942	4.36806	104.858	6.55778	1547.58	6.025	0.221816
																	3.85083	157.729	3.81417	75.9703	4.21722	328.973	4.21333	26.0285	6.15944	550.85	5.93194	1.22037	4.10556	27.548	4.07222	104.858	4.38583	82.5903	4.37583	104.858	6.56861	1563.75	6.03833	0.374565
																	3.85639	161.222	3.82056	76.0408	4.22278	328.013	4.21889	25.7616	6.16861	539.25	5.93833	1.24772	4.11778	27.789	4.07917	104.858	4.39194	82.6492	4.38194	104.858	6.57611	1541.36	6.05028	0.242056
																	3.86194	161.081	3.82889	76.0761	4.22833	328.067	4.22444	25.4491	6.17417	526.894	5.94417	1.01677	4.12389	27.751	4.085	104.858	4.39806	82.8091	4.38806	104.858	6.59639	1603.65	6.06306	0.565782
																	3.8675	160.219	3.835	76.3552	4.23417	327.831	4.23028	25.2774	6.18194	523.785	5.95056	1.17641	4.13333	27.7985	4.09417	104.858	4.40583	82.8184	4.39417	104.858	6.60278	1625.23	6.06917	0.254748
																	3.87306	159.567	3.84139	76.5318	4.23972	327.314	4.23583	25.0003	6.19	515.759	5.96444	1.23668	4.14694	27.6066	4.10167	104.858	4.41278	83.0115	4.40194	104.858	6.61444	1683.04	6.07444	0.525217
																	3.87861	158.87	3.84667	76.002	4.24556	327.407	4.24139	24.6768	6.19806	520.066	5.97333	1.54605	4.155	27.8473	4.11417	104.858	4.41944	82.8933	4.40889	104.858	6.62667	1701.29	6.09306	0.417532
																	3.88444	160.796	3.8525	75.7347	4.25083	326.791	4.24722	24.3968	6.20583	525.598	5.98222	1.30026	4.16222	28.0485	4.12	104.858	4.42528	82.8384	4.41556	104.858	6.63222	1679.5	6.09972	0.416826
																	3.89	161.567	3.85806	75.4211	4.25667	326.633	4.2525	24.2054	6.21444	523.091	5.98917	0.9781	4.16889	28.0173	4.12944	104.858	4.43083	82.9837	4.42111	104.858	6.63806	1718.68	6.10583	0.396825
																	3.89556	164.705	3.86361	75.0672	4.26222	325.331	4.25806	23.8903	6.22722	524.033	5.99444	0.812039	4.18056	28.2204	4.14306	104.858	4.43833	83.172	4.42694	104.858	6.64778	1833.82	6.11194	0.643322
																	3.90111	162.657	3.86917	74.8186	4.26778	325.26	4.26389	23.5745	6.23583	555.454	6.00111	0.807577	4.18694	28.4002	4.15111	104.858	4.44583	83.4122	4.43472	104.858	6.65861	1850.58	6.11889	0.502765
																	3.90667	162.131	3.87472	74.8305	4.27333	324.846	4.26972	23.2842	6.24472	568.171	6.00694	0.918796	4.1925	28.1519	4.15833	104.858	4.45278	83.5484	4.44194	104.858	6.66528	1837.5	6.125	0.504543
																	3.9125	162.956	3.88028	74.8758	4.27889	325.806	4.275	23.0169	6.25278	616.459	6.02306	1.29273	4.19806	28.1942	4.165	104.858	4.45972	83.4095	4.44889	104.858	6.67222	1841.75	6.13139	0.206392
																	3.91806	162.568	3.88611	74.575	4.28444	325.299	4.28056	22.6946	6.25972	600.018	6.03	1.30556	4.20361	28.1803	4.17667	104.858	4.46639	83.467	4.45583	104.858	6.67944	2030.69	6.13694	0.26009
																	3.92361	163.547	3.89167	74.7011	4.29028	324.866	4.28611	22.5208	6.26833	580.363	6.04417	1.0311	4.20917	28.1533	4.18306	104.858	4.4725	83.617	4.4625	104.858	6.68556	2010.91	6.14333	0.12657
																	3.92917	164.096	3.89722	74.8764	4.29583	324.479	4.29167	22.2475	6.275	572.328	6.05	1.0137	4.21472	28.3062	4.18833	104.858	4.48167	83.4949	4.46861	104.858	6.69694	2023.53	6.14889	0.902668
																	3.93472	166.486	3.90278	74.6464	4.30139	323.787	4.2975	21.9721	6.28389	565.035	6.06083	0.845913	4.22028	28.266	4.19417	104.858	4.49194	83.3274	4.47778	104.858	6.70361	1994.6	6.15583	0.595745
																	3.94056	169.14	3.90861	74.7427	4.30694	324.306	4.30306	21.6621	6.29139	565.197	6.07167	1.06059	4.22583	28.2107	4.19972	104.858	4.49806	83.2872	4.48833	104.858	6.72	2150.89	6.16833	0.352224
																	3.94583	168.684	3.91417	74.6837	4.31361	326.18	4.31	21.4136	6.29833	554.526	6.07806	1.12083	4.23167	28.1075	4.20528	104.858	4.51278	83.4527	4.49417	104.858	6.72556	2230.62	6.17556	1.15844
																	3.95139	169.263	3.91972	74.469	4.32083	327.107	4.31694	21.1241	6.3125	570.201	6.08389	1.31824	4.23694	28.0182	4.21083	104.858	4.52167	83.4867	4.50889	104.857	6.73139	2185.04	6.18361	0.498222
																	3.95722	171.555	3.92528	74.1723	4.32722	327.742	4.32333	20.8853	6.31889	577.095	6.09167	1.25729	4.2425	28.0643	4.21639	104.858	4.53139	83.6368	4.51778	104.857	6.73806	2140.43	6.19222	0.174052
																	3.96278	172.883	3.93083	73.9689	4.33278	327.911	4.32889	20.8064	6.32694	569.968	6.09722	1.41253	4.24806	28.1768	4.22194	104.858	4.53889	83.7075	4.5275	104.857	6.74639	2167.08	6.19889	0.117847
																	3.96833	173.876	3.93639	73.6973	4.33861	328.017	4.335	20.5321	6.335	566.538	6.10306	1.0561	4.25611	28.3167	4.2275	104.858	4.54556	83.5162	4.535	104.857	6.75444	2140.07	6.20444	0.299274
																	3.97389	175.142	3.94194	73.4618	4.34472	327.735	4.34083	20.1924	6.34722	573.885	6.11278	1.52855	4.26167	28.3604	4.23306	104.858	4.55667	83.5881	4.54167	104.857	6.76417	2295.11	6.21278	1.04808
																	3.97944	174.63	3.9475	73.6476	4.35556	328.275	4.35167	19.5083	6.35667	609.607	6.12083	2.05178	4.2725	28.2558	4.23861	104.858	4.56222	83.5156	4.55278	104.857	6.77056	2216.17	6.21889	0.317193
																	3.98528	175.822	3.95306	73.8699	4.3625	327.011	4.35861	19.0446	6.3625	609.146	6.12667	1.08474	4.27806	28.2446	4.24417	104.858	4.56806	83.5029	4.55833	104.857	6.78306	2175.48	6.22528	-0.0025203
																	3.99083	177.516	3.95861	73.593	4.36861	326.964	4.36472	18.701	6.37806	607.89	6.13722	0.944078	4.28361	28.2542	4.25222	104.858	4.57333	83.3933	4.56389	104.857	6.79639	2192.26	6.23194	-0.00462912
																	3.99639	179.833	3.96444	73.1923	4.37639	327.758	4.3725	18.2128	6.38389	640.786	6.14833	1.34539	4.28917	28.1057	4.25778	104.858	4.57889	83.4851	4.56944	104.857	6.81528	2342.25	6.23722	0.577002
																	4.00194	182.346	3.97	72.9347	4.38583	328.766	4.38194	17.6524	6.39	637.097	6.15556	0.807302	4.29472	28.1741	4.26861	104.858	4.58444	83.2558	4.575	104.857	6.82333	2367.2	6.24639	1.0644
																	4.0075	185.247	3.97556	72.6853	4.39167	330.856	4.38778	17.3077	6.39944	629.624	6.16472	1.19274	4.30028	28.0344	4.27417	104.858	4.59	83.1876	4.58056	104.857	6.83028	2363.52	6.25167	0.676183
																	4.01306	185.799	3.98139	72.6883	4.39861	332.854	4.39472	17.0409	6.40972	655.694	6.17	0.790747	4.30583	28.2059	4.27972	104.858	4.59556	83.4445	4.58611	104.857	6.8375	2329.49	6.25722	0.58323
																	4.01861	186.059	3.98694	72.3874	4.40583	332.463	4.40194	16.7164	6.41639	642.169	6.17806	0.806746	4.31167	28.2251	4.28528	104.858	4.60111	83.44	4.59167	104.857	6.84417	2317.66	6.26278	0.539829
																	4.02444	186.282	3.9925	72.5505	4.41306	333.143	4.40944	16.2603	6.4325	645.565	6.18611	0.861586	4.3175	28.3346	4.29083	104.858	4.60694	83.5158	4.59722	104.857	6.85306	2305.75	6.26889	0.281814
																	4.02972	187.511	3.99806	72.6043	4.41972	337.057	4.41611	15.9431	6.43861	631.419	6.19417	0.739125	4.32306	28.3945	4.29639	104.858	4.61639	83.2779	4.60306	104.857	6.85917	2288.42	6.27778	0.604594
																	4.03528	190.242	4.00361	72.8446	4.42556	339.95	4.42139	15.7428	6.44778	643.026	6.20194	0.871347	4.32861	28.5	4.30194	104.858	4.62194	83.1902	4.6125	104.857	6.86556	2336.86	6.28472	0.748304
																	4.04083	191.421	4.00917	72.5804	4.43111	341.69	4.42722	15.4591	6.45361	666.083	6.21056	0.973162	4.33417	28.5822	4.30778	104.858	4.6275	82.9724	4.61806	104.857	6.88	2342.68	6.29028	0.692586
																	4.04639	192.298	4.01472	72.3258	4.43694	343.193	4.43278	15.1561	6.46194	679.369	6.22333	1.10701	4.34528	28.8374	4.31333	104.858	4.63306	83.1367	4.62361	104.857	6.88611	2398.59	6.29639	0.763621
																	4.05222	192.848	4.02028	72.123	4.44222	344.48	4.43833	14.9193	6.47556	682.288	6.23194	1.03456	4.35111	28.5883	4.31917	104.858	4.63889	83.1574	4.62917	104.857	6.89722	2448.95	6.31556	0.412516
																	4.05778	194.141	4.02583	71.9314	4.44806	346.015	4.44417	14.6513	6.48528	666.045	6.24083	1.14086	4.35667	28.2833	4.32444	104.858	4.64417	83.0227	4.63472	104.857	6.9075	2481.07	6.32556	0.130299
																	4.06333	196.556	4.03167	72.1175	4.45361	347.832	4.45	14.356	6.49083	663.386	6.24889	1.19386	4.3625	28.2101	4.33028	104.858	4.64972	82.8236	4.64028	104.857	6.91306	2466.13	6.33194	0.397606
																	4.06889	200.061	4.03722	72.2239	4.45917	350.935	4.45528	14.1989	6.50417	663.976	6.25611	0.952638	4.37556	28.0672	4.33583	104.858	4.65528	82.8324	4.64583	104.857	6.91861	2476.38	6.3375	0.976708
																	4.07444	203.371	4.0425	71.9482	4.46472	352.972	4.46083	13.9055	6.51	654.803	6.26444	0.920676	4.38111	27.9679	4.34167	104.858	4.66083	83.0433	4.65139	104.857	6.92556	2522.41	6.34917	0.14104
																	4.08	205.363	4.04806	71.7794	4.47056	354.351	4.46667	13.7245	6.52083	703.036	6.27111	0.839105	4.38889	27.8106	4.34694	104.858	4.66667	82.8749	4.65722	104.857	6.93389	2499.57	6.35472	0.0273618
																	4.08556	206.275	4.05361	71.566	4.47611	355.892	4.47222	13.5162	6.53222	687.915	6.28	0.644638	4.39639	27.8497	4.3525	104.858	4.67194	82.6133	4.66278	104.857	6.93944	2525.87	6.36944	0.154183
																	4.09111	206.468	4.05944	71.4683	4.48167	356.041	4.47778	13.1281	6.53889	681.938	6.2875	0.641623	4.40611	28.0194	4.35861	104.858	4.67778	82.5622	4.66806	104.857	6.94694	2532.07	6.37472	0.327868
																	4.09694	208.535	4.065	71.2312	4.4875	357.005	4.48361	12.7718	6.54444	710.511	6.29444	1.11509	4.41417	28.11	4.37167	104.858	4.68333	82.624	4.67361	104.857	6.955	2557.49	6.38389	0.309839
																	4.1025	209.223	4.07056	71.0041	4.49306	359.044	4.48917	12.4985	6.55444	700.271	6.30889	1.22762	4.41944	28.2213	4.3775	104.858	4.69111	82.6216	4.67917	104.857	6.96111	2581.3	6.39333	0.552424
																	4.10806	211.704	4.07611	70.8321	4.49861	360	4.49472	12.3076	6.56056	689.655	6.315	0.915037	4.42528	28.2012	4.385	104.858	4.69722	82.7647	4.68722	104.857	6.96806	2573.07	6.40083	0.32396
																	4.11361	215.59	4.08167	70.6179	4.50417	361.567	4.50028	12.1224	6.57722	697.455	6.32333	0.604826	4.43083	28.36	4.3925	104.858	4.70306	82.8345	4.69333	104.857	6.97889	2729.19	6.40639	0.611671
																	4.11917	215.79	4.08722	70.3998	4.50972	362.112	4.50611	11.8403	6.5875	693.375	6.33139	1.06083	4.43639	28.2793	4.40222	104.858	4.71	82.8558	4.69917	104.857	6.98556	2711.56	6.41528	0.404242
																	4.12472	216.37	4.09278	70.1255	4.51528	362.59	4.51139	11.5751	6.59694	700.155	6.34333	1.1568	4.44194	28.1905	4.41028	104.858	4.72167	82.7492	4.70611	104.857	7.005	2714.32	6.42306	0.0131619
																	4.13028	217.478	4.09861	70.1236	4.52111	363.547	4.51694	11.4263	6.6025	706.595	6.35306	0.811797	4.4475	28.3136	4.41583	104.858	4.73194	82.8393	4.71778	104.857	7.01056	2742.11	6.42917	0.454946
																	4.13583	218.075	4.10417	69.9236	4.52667	364.844	4.52278	11.307	6.60861	716.292	6.35889	1.21794	4.45333	28.1321	4.42111	104.858	4.74556	82.6973	4.72806	104.857	7.01889	2795.54	6.43472	0.185175
																	4.14139	218.118	4.10972	69.7098	4.53222	365.696	4.52833	11.0561	6.61472	721.496	6.37444	0.862836	4.46	28.1126	4.42667	104.858	4.75472	82.7522	4.74167	104.857	7.02778	2850.54	6.44306	0.143074
																	4.14694	220.729	4.11528	70.0144	4.53778	365.846	4.53389	10.7201	6.62306	726.439	6.38	1.32669	4.46583	27.9642	4.4325	104.858	4.76667	82.6937	4.75083	104.857	7.045	2857.46	6.45389	0.323841
																	4.1525	222.548	4.12083	70.1909	4.54333	366.82	4.53944	10.4531	6.63389	768.154	6.38611	1.0794	4.47194	27.817	4.43806	104.858	4.77389	82.8515	4.76278	104.857	7.05083	2845.91	6.46833	0.913213
																	4.15833	223.159	4.12639	70.351	4.54917	366.294	4.545	10.4442	6.64917	778.195	6.39556	0.708085	4.47861	27.947	4.44361	104.858	4.78222	82.9673	4.77	104.857	7.05778	2830.57	6.47472	0.512645
																	4.16361	220.765	4.13194	70.1328	4.55472	366.315	4.55083	10.1422	6.65889	766.755	6.40583	0.738507	4.48639	28.1402	4.44944	104.858	4.78972	83.0041	4.77833	104.857	7.06333	2817.92	6.48139	0.542097
																	4.16944	219.78	4.1375	69.8357	4.56028	366.852	4.55639	10.0427	6.66667	797.109	6.4125	1.18912	4.49972	28.1282	4.45611	104.858	4.79528	82.8241	4.78583	104.857	7.06944	2805.78	6.48694	0.59568
																	4.175	222.138	4.14306	69.5318	4.56583	367.736	4.56194	9.86191	6.68056	793.358	6.41944	1.08724	4.50861	28.1544	4.46194	104.858	4.80083	82.9435	4.79139	104.857	7.08889	2833.27	6.49667	0.245185
																	4.18056	225.316	4.14861	69.327	4.57139	369.222	4.5675	9.69188	6.68778	787.849	6.42889	0.894724	4.515	27.9929	4.46806	104.858	4.80639	82.9765	4.79722	104.857	7.095	2837.34	6.505	0.327698
																	4.18611	225.564	4.15417	69.0958	4.57722	368.167	4.57306	9.62498	6.69417	793.928	6.43472	0.88969	4.52056	27.9154	4.475	104.858	4.81667	82.8281	4.8025	104.857	7.10444	2849.83	6.51306	0.237479
																	4.19194	225.876	4.16	69.3101	4.5825	367.612	4.57861	9.53501	6.705	805.536	6.44389	1.58975	4.52639	28.0618	4.4825	104.858	4.82667	82.9409	4.81278	104.857	7.11111	2865.46	6.52528	0.123686
																	4.19722	226.311	4.16528	69.0441	4.58833	366.656	4.58417	9.26285	6.71139	809.907	6.45	1.1534	4.53167	27.9453	4.49583	104.858	4.83444	83.0084	4.82278	104.857	7.11722	2856.65	6.53472	0.327364
																	4.20306	225.936	4.17083	68.8443	4.59389	366.172	4.58972	9.2309	6.71917	798.56	6.45806	0.898795	4.53722	28.0252	4.50472	104.858	4.84194	82.9154	4.83056	104.857	7.12694	2883.98	6.54083	0.333654
																	4.20861	226.239	4.17667	69.0725	4.59944	366.521	4.59556	8.9613	6.72917	790.811	6.47167	1.03487	4.54278	28.0603	4.51111	104.858	4.85778	82.7485	4.83833	104.857	7.1375	2941.67	6.54806	0.189694
																	4.21417	226.829	4.18222	68.8184	4.605	366.567	4.60111	8.91665	6.73667	789.183	6.48139	0.790512	4.54833	28.1252	4.51667	104.858	4.87722	82.8028	4.85389	104.857	7.14611	2949.75	6.55389	0.202428
																	4.21972	227.516	4.18778	68.6081	4.61083	365.653	4.60694	8.80763	6.7425	823.053	6.48667	1.14218	4.55389	28.1686	4.52222	104.858	4.8875	82.8922	4.87361	104.857	7.15278	2980.97	6.56472	0.332593
																	4.22528	228.41	4.19333	68.3483	4.61639	365.877	4.6125	8.71875	6.75	824.396	6.50028	1.0953	4.55972	28.3068	4.52778	104.858	4.89528	82.8089	4.88361	104.857	7.15861	3100.44	6.5725	0.175849
																	4.23083	228.312	4.19889	68.1207	4.62222	363.978	4.61806	8.62907	6.75611	803.669	6.50611	0.882014	4.56528	28.338	4.53333	104.858	4.90083	82.7586	4.89139	104.857	7.16639	3218.26	6.5925	0.377494
																	4.23667	228.836	4.20472	67.9993	4.62778	363.727	4.62389	8.31221	6.77556	803.436	6.51694	1.276	4.57083	28.3467	4.53889	104.858	4.90639	82.6465	4.89694	104.857	7.1825	3252.08	6.59889	0.165472
																	4.24194	228.075	4.21028	68.2871	4.63333	360.89	4.62944	8.33611	6.78111	801.791	6.52861	0.931893	4.57639	28.4273	4.54444	104.858	4.91194	82.9187	4.9025	104.857	7.19083	3228.47	6.61056	0.466342
																	4.24778	229.573	4.21583	68.3721	4.63889	358.775	4.63528	8.06803	6.78861	826.058	6.535	0.815114	4.58194	28.3689	4.55	104.858	4.91778	83.0779	4.90806	104.857	7.19639	3208.2	6.62278	0.513249
																	4.25333	231.793	4.22139	68.0741	4.64472	359.164	4.64083	7.84161	6.80056	823.282	6.54056	1.20824	4.5875	28.3927	4.55556	104.858	4.92306	83.1621	4.91361	104.857	7.20833	3204.2	6.62861	0.656274
																	4.25889	233.029	4.22694	67.8608	4.65028	357.626	4.64639	7.65549	6.80694	824.45	6.55056	1.57282	4.59306	28.3574	4.56139	104.858	4.92889	83.0569	4.91917	104.857	7.21444	3194.92	6.63417	0.248227
																	4.26444	233.711	4.2325	67.6528	4.65611	354.445	4.65194	7.56891	6.8125	828.377	6.55667	1.11075	4.59861	28.4545	4.56694	104.858	4.93444	83.1182	4.925	104.857	7.22333	3221.74	6.64389	0.249068
																	4.27028	235.006	4.23806	67.4398	4.66194	350.467	4.65806	7.71692	6.82111	839.946	6.57333	1.18655	4.60444	28.4895	4.5725	104.858	4.94083	83.1479	4.93056	104.857	7.23167	3239.56	6.655	0.596167
																	4.27583	234.765	4.24389	67.3536	4.66861	346.378	4.66472	7.60841	6.83222	838.337	6.58361	0.708245	4.61	28.5094	4.57806	104.858	4.94694	83.1307	4.93694	104.857	7.23778	3247.32	6.66139	0.57658
																	4.28139	235.213	4.24944	67.494	4.67778	345.785	4.67417	7.38867	6.84222	830.075	6.59333	0.935452	4.61556	28.5628	4.58361	104.858	4.95278	83.0854	4.94306	104.857	7.24528	3295.8	6.66833	0.249138
																	4.28694	236.064	4.25528	67.7431	4.685	341.975	4.68139	7.03411	6.85028	833.86	6.59861	1.01353	4.62111	28.7316	4.58917	104.858	4.95806	83.0997	4.94889	104.857	7.25944	3333.28	6.67556	0.397886
																	4.2925	237.513	4.26056	67.4952	4.69167	338.473	4.68778	6.91778	6.85611	851.778	6.605	1.27217	4.62667	28.8433	4.595	104.858	4.96417	83.0356	4.95444	104.857	7.265	3332.68	6.68167	0.680191
																	4.29806	240.393	4.26611	67.5328	4.6975	335.885	4.69361	6.99763	6.86944	914.999	6.61083	1.27418	4.63222	28.8399	4.60028	104.858	4.97111	83.0158	4.96028	104.857	7.27083	3335.61	6.69333	0.442176
																	4.30361	243.19	4.27167	67.2818	4.70361	336.444	4.69972	6.90171	6.875	906.053	6.61917	0.942972	4.63778	28.8969	4.60611	104.858	4.98306	83.1833	4.96722	104.857	7.28111	3341.43	6.7	0.451878
																	4.30917	243.958	4.27722	66.9869	4.71306	333.756	4.70917	6.7689	6.88083	978.05	6.63	1.12267	4.64333	28.6975	4.61167	104.857	4.98861	83.4495	4.97944	104.857	7.28806	3427.39	6.71611	0.20815
																	4.315	244.648	4.28306	66.7099	4.72111	335.257	4.71722	6.5302	6.88694	968.327	6.64528	1.0339	4.64889	28.494	4.6175	104.857	5	83.5327	4.98472	104.857	7.30028	3475.4	6.72167	0.666233
																	4.32056	245.904	4.28861	66.3466	4.72667	337.146	4.7225	6.34218	6.89889	970.028	6.655	1.11636	4.65444	28.3389	4.62278	104.857	5.00639	83.6418	4.99611	104.857	7.31083	3648.67	6.7275	0.759192
																	4.32611	247.665	4.29444	66.2034	4.73222	338.078	4.72833	6.23039	6.91806	968.388	6.66278	0.908793	4.66	28.2714	4.62833	104.857	5.01194	83.6797	5.0025	104.857	7.32111	3742.24	6.73417	0.66012
																	4.33167	249.61	4.3	66.2311	4.73778	338.689	4.73389	6.21679	6.92389	989.24	6.67667	0.763572	4.66583	28.3566	4.63389	104.857	5.0175	83.9447	5.00806	104.857	7.32972	3768.59	6.7425	0.596441
																	4.33722	252.677	4.30528	65.906	4.74333	342.476	4.73944	6.00683	6.93417	987.143	6.68389	1.30369	4.67111	28.4068	4.63944	104.857	5.02306	84.0288	5.01361	104.857	7.34056	3765.08	6.75056	0.800661
																	4.34278	254.211	4.31083	65.6677	4.74889	345.235	4.745	5.93475	6.94111	994.622	6.69028	1.66896	4.67694	28.355	4.645	104.857	5.02889	84.2413	5.01917	104.857	7.34639	3733.87	6.76028	0.647089
																	4.34861	254.786	4.31667	65.7842	4.75444	347.589	4.75056	5.8363	6.94889	975.127	6.70139	1.11746	4.6825	28.4855	4.65056	104.857	5.03417	84.3208	5.025	104.858	7.35611	3711.64	6.76667	0.4548
																	4.35417	255.964	4.32222	65.5275	4.76	349.136	4.75611	5.69857	6.96222	977.968	6.70778	1.58736	4.68806	28.6116	4.65639	104.857	5.04	84.2283	5.03028	104.858	7.36167	3690.57	6.77917	0.378712
																	4.35972	257.467	4.32806	65.2721	4.76583	352.441	4.76167	5.59205	6.97	993.408	6.71528	0.956148	4.69361	28.5968	4.66194	104.857	5.04556	84.4061	5.03611	104.858	7.37111	3678.1	6.7925	0.470616
																	4.36528	259.92	4.33361	65.2324	4.77139	352.233	4.76722	5.48559	6.9825	980.634	6.72556	0.662843	4.69944	28.7097	4.66722	104.857	5.05111	84.6345	5.04167	104.858	7.37667	3662.52	6.81139	1.81073
																	4.37083	262.895	4.33889	64.9622	4.77694	353	4.77306	5.3906	6.98972	966.342	6.73278	0.833722	4.705	28.6442	4.67306	104.857	5.05667	84.7965	5.04722	104.858	7.38222	3644.08	6.81944	0.735343
																	4.37667	266.025	4.34444	64.807	4.7825	354.415	4.77861	5.30756	7.00306	966.2	6.73889	1.34089	4.71222	28.6245	4.67833	104.857	5.06222	84.8193	5.05278	104.858	7.38944	3655.15	6.82639	1.39477
																	4.38194	266.796	4.35	64.6293	4.78806	356.6	4.78417	5.21511	7.00972	956.78	6.74611	0.884214	4.72444	28.5518	4.68417	104.857	5.06778	84.6446	5.05833	104.858	7.395	3653.48	6.83389	0.375961
																	4.38778	267.553	4.35556	64.5431	4.79361	358.192	4.78972	5.14271	7.02361	968.202	6.7525	0.840759	4.73278	28.4007	4.68972	104.857	5.07667	84.7123	5.06389	104.858	7.40222	3660.7	6.84028	0.295701
																	4.39333	270.776	4.36139	64.3639	4.79917	358.793	4.79528	5.0282	7.03	963.893	6.77167	0.641699	4.74111	28.2897	4.69556	104.857	5.08333	84.4769	5.07278	104.858	7.41278	3700.62	6.84917	1.39737
																	4.39889	274.214	4.36722	64.2049	4.80556	359.712	4.80167	5.18802	7.04444	973.11	6.77722	1.26652	4.74917	28.2474	4.70111	104.857	5.09306	84.6913	5.07944	104.858	7.42139	3767.81	6.85556	1.37651
																	4.40444	277.99	4.37278	64.5125	4.81111	361.209	4.80722	5.22342	7.05167	963.665	6.78472	1.58234	4.75528	28.2077	4.70833	104.857	5.09861	84.7738	5.08917	104.858	7.43083	3765.12	6.86194	0.524814
																	4.41	282.722	4.37806	64.3004	4.82278	365.115	4.81889	4.90189	7.06667	981.162	6.79694	1.04897	4.77222	28.2474	4.72056	104.857	5.10417	84.6967	5.09472	104.858	7.43889	3785.37	6.87639	0.592075
																	4.41556	281.954	4.38361	64.1231	4.82833	364.684	4.82444	4.79656	7.07222	981.322	6.80306	0.742869	4.77806	28.3389	4.72889	104.857	5.10972	84.6934	5.10028	104.858	7.44556	3771.81	6.88222	0.480402
																	4.42111	283.446	4.38917	63.8618	4.83389	364.21	4.83	4.7697	7.08361	989.513	6.80861	0.866288	4.78417	28.2863	4.73722	104.857	5.11611	84.5934	5.10583	104.858	7.455	3784.09	6.89333	0.542291
																	4.42694	285.898	4.395	63.6476	4.83944	363.52	4.83556	4.77624	7.09222	982.066	6.81722	1.40143	4.79583	28.4257	4.74528	104.857	5.12306	84.7615	5.11222	104.858	7.46667	3810.84	6.90361	0.878213
																	4.4325	286.305	4.40056	63.5104	4.845	362.975	4.84111	4.74775	7.09833	989.346	6.82833	0.958866	4.80306	28.4573	4.75139	104.857	5.13056	84.6446	5.11917	104.858	7.47528	3825.87	6.90917	0.679072
																	4.43806	289.899	4.40611	63.2638	4.85056	364.174	4.84667	4.65918	7.11139	1000.61	6.83833	1.27536	4.80944	28.4878	4.76833	104.857	5.13667	84.8343	5.12667	104.858	7.48306	3823.2	6.91472	0.241733
																	4.44361	294.855	4.41167	63.5137	4.85611	365.162	4.85222	4.62761	7.12194	998.887	6.84639	0.881598	4.81556	28.4868	4.77417	104.857	5.14889	84.8096	5.13278	104.858	7.49667	3816.47	6.92167	0.182063
																	4.44917	296.369	4.41722	63.7578	4.86194	368.554	4.85806	4.56891	7.13333	1009.01	6.85222	1.19824	4.82361	28.5571	4.78028	104.857	5.15694	84.7283	5.145	104.858	7.50833	3874.52	6.93	0.332575
																	4.45472	295.677	4.42278	63.4042	4.8675	372.099	4.86361	4.57033	7.1475	1042.52	6.86556	1.4148	4.83056	28.4383	4.79194	104.857	5.16278	84.8947	5.15306	104.858	7.51417	3877.11	6.93556	0.132903
																	4.46056	297.306	4.42861	63.4738	4.87306	372.133	4.86917	4.60182	7.15583	1048.72	6.87083	0.878474	4.84083	28.472	4.79917	104.857	5.17	84.9345	5.15917	104.858	7.53222	3914.15	6.94306	0.746599
																	4.46583	300.06	4.43417	63.5971	4.87889	371.95	4.875	4.52249	7.16889	1049.4	6.87694	0.856532	4.84889	28.5034	4.80556	104.857	5.17639	85.133	5.16639	104.858	7.54444	3973.31	6.95111	0.249971
																	4.47139	304.424	4.43972	63.3051	4.88444	372.902	4.88056	4.2555	7.17556	1065.46	6.88306	0.923707	4.85528	28.6291	4.81167	104.857	5.18417	85.1064	5.17278	104.858	7.55194	3985.64	6.95722	0.396521
																	4.47694	307.197	4.44528	63.2108	4.89	374.981	4.88611	4.11995	7.18833	1072.46	6.89528	1.0462	4.86167	28.6151	4.81972	104.857	5.18972	85.1338	5.18056	104.858	7.55889	3983.04	6.96444	0.161785
																	4.4825	311.102	4.45083	62.9452	4.89556	374.822	4.89194	3.98048	7.19389	1073.83	6.91417	1.07225	4.87222	28.8065	4.82667	104.857	5.19528	85.2067	5.18583	104.858	7.56972	3998.29	6.975	0.475938
																	4.48833	312.177	4.45639	62.8448	4.90111	375.738	4.89722	3.9636	7.20278	1076.16	6.92	0.679584	4.87944	28.7451	4.83694	104.857	5.20111	85.1211	5.19139	104.858	7.58583	4053.69	6.98194	0.334006
																	4.49361	314.498	4.46194	62.5928	4.90667	375.986	4.90278	3.87282	7.20972	1076.36	6.93028	0.715487	4.88556	28.4747	4.845	104.857	5.20694	85.0141	5.19722	104.858	7.59861	4071.73	7.00111	2.82993
																	4.49944	315.664	4.4675	62.3441	4.9125	375.336	4.90833	3.87841	7.21972	1099.43	6.93722	0.730402	4.89389	28.413	4.85139	104.857	5.21389	84.8943	5.20333	104.858	7.60472	4151.51	7.00667	0.444561
																	4.505	320.464	4.47306	62.0807	4.91806	374.688	4.91389	3.97636	7.22694	1105.18	6.945	1.58384	4.90472	28.3351	4.85778	104.857	5.21944	85.0058	5.21	104.858	7.61278	4166.01	7.015	0.291615
																	4.51056	324.64	4.47861	61.8099	4.92361	374.724	4.91972	4.05581	7.23556	1146.82	6.95861	0.993855	4.91278	28.4233	4.86833	104.857	5.23028	84.9115	5.21556	104.858	7.62167	4177.92	7.02389	0.46316
																	4.51611	327.839	4.48417	61.585	4.92917	374.621	4.92556	3.76359	7.24278	1167.1	6.96611	0.554702	4.91917	28.506	4.87556	104.857	5.23722	84.8805	5.22639	104.858	7.63361	4212.98	7.04111	0.216159
																	4.52167	329.277	4.48972	61.3294	4.93472	376.542	4.93111	3.81955	7.24889	1178.95	6.97861	0.807533	4.92833	28.182	4.88194	104.857	5.25417	84.9229	5.23333	104.858	7.63972	4223.05	7.04722	0.503928
																	4.52722	329.345	4.49528	61.1099	4.94028	377.681	4.93667	3.6036	7.25639	1210.39	6.98583	1.11041	4.93889	28.2357	4.89	104.857	5.25972	84.9244	5.25028	104.858	7.64778	4261.74	7.05389	0.31133
																	4.53278	327.036	4.50111	61.2766	4.94611	377.483	4.94194	3.50871	7.27444	1248.85	6.99917	1.14754	4.94583	28.2712	4.90083	104.857	5.26667	84.8536	5.25583	104.858	7.66528	4290.64	7.05917	0.261555
																	4.53833	326.166	4.50667	61.0345	4.95139	378.237	4.9475	3.51972	7.28	1257.08	7.00611	0.726907	4.95528	28.057	4.90889	104.857	5.27361	84.6474	5.26278	104.858	7.67528	4321.92	7.06556	0.147371
																	4.54417	329.11	4.51222	61.1536	4.95722	377.025	4.95306	3.51551	7.28639	1294.55	7.01972	1.04186	4.96083	27.9053	4.91528	104.857	5.28139	84.407	5.27	104.858	7.68556	4339.67	7.085	1.8935
																	4.54972	332.432	4.51778	60.8826	4.96278	377.109	4.95861	3.61096	7.30083	1334.68	7.02611	0.842459	4.96639	27.8688	4.92417	104.857	5.29222	84.5143	5.2775	104.858	7.69167	4344.68	7.09139	0.417637
																	4.55528	333.602	4.52333	60.6253	4.96833	378.839	4.96444	3.63332	7.31139	1414.03	7.04056	0.802695	4.97222	27.86	4.935	104.857	5.30028	84.3613	5.28833	104.858	7.69778	4354.88	7.10056	0.269958
																	4.56083	336.502	4.52889	60.3189	4.97389	381.764	4.97028	3.44881	7.3175	1434.95	7.04778	0.92248	4.97778	27.6907	4.94222	104.857	5.30639	84.1862	5.29639	104.858	7.7075	4370.84	7.10722	1.10673
																	4.56639	336.873	4.53444	60.3389	4.97944	381.626	4.97556	3.47728	7.32333	1421.18	7.06306	1.59456	4.98333	27.7897	4.95139	104.857	5.31306	84.182	5.30278	104.858	7.7175	4397.14	7.11333	0.678894
																	4.57194	337.79	4.54	60.4182	4.985	379.829	4.98139	3.29624	7.33111	1401.58	7.06833	1.01965	4.98889	27.8528	4.95694	104.857	5.31972	84.3072	5.30917	104.858	7.72417	4447.85	7.12306	0.335036
																	4.5775	341.518	4.54556	60.1988	4.99083	378.126	4.98694	3.0772	7.34472	1401.19	7.07972	0.681029	4.99444	27.8011	4.9625	104.857	5.32583	84.5359	5.31583	104.858	7.73611	4464.21	7.13361	0.917209
																	4.58333	346.26	4.55139	59.8936	4.99639	378.15	4.99222	3.03975	7.35056	1389.77	7.08833	0.898115	5	27.6193	4.96806	104.857	5.33278	84.4456	5.32194	104.858	7.74222	4473.66	7.14222	0.91138
																	4.58889	351.575	4.55694	59.609	5.00194	379.242	4.99806	3.07939	7.36028	1402.89	7.09444	1.46426	5.00556	27.5722	4.97389	104.857	5.33889	84.3792	5.32889	104.858	7.74778	4475.26	7.14917	0.53602
																	4.59444	353.881	4.5625	59.6197	5.0075	379.198	5.00361	3.09013	7.36583	1383.44	7.1075	1.49043	5.01111	27.502	4.97944	104.857	5.34528	84.351	5.335	104.858	7.75333	4479.38	7.15472	0.465758
																	4.6	357.444	4.56806	59.6234	5.01306	378.068	5.00917	3.17107	7.37333	1351.25	7.11806	0.717657	5.01806	27.3261	4.985	104.857	5.35194	84.0252	5.34139	104.858	7.75917	4482.75	7.16278	0.45663
																	4.60556	358.422	4.57361	59.3712	5.01861	376.929	5.01472	3.24587	7.38111	1321.64	7.12944	0.873681	5.02444	27.349	4.99056	104.857	5.3625	83.7428	5.34806	104.858	7.76472	4513.18	7.17861	0.760445
																	4.61139	360.039	4.57917	59.3967	5.02444	374.64	5.02056	3.06372	7.38972	1330.31	7.14361	0.715898	5.03028	27.4176	4.99611	104.857	5.36806	83.8589	5.35861	104.858	7.77028	4540.26	7.18694	0.720406
																	4.61694	359.208	4.585	59.0992	5.03	372.204	5.02611	2.91283	7.39889	1329.81	7.15222	0.697432	5.03722	27.4187	5.00167	104.857	5.37361	83.7185	5.36389	104.858	7.77833	4537.94	7.1925	1.10751
																	4.6225	362.463	4.59056	58.8763	5.03556	370.776	5.03139	3.02936	7.40556	1308.88	7.165	0.781066	5.04556	27.3918	5.00722	104.857	5.37917	83.6276	5.36972	104.858	7.78528	4562.24	7.20444	0.301375
																	4.62806	365.456	4.59611	58.6896	5.04139	371.653	5.0375	2.81422	7.41278	1358.03	7.17167	1.51242	5.05139	27.329	5.01417	104.857	5.38472	83.6647	5.37528	104.858	7.79194	4566.21	7.21056	0.445401
																	4.63361	369.709	4.60194	58.7098	5.04667	371.833	5.04306	2.84088	7.41889	1370.83	7.18444	1.36493	5.05806	27.3802	5.02083	104.857	5.39806	83.8683	5.38083	104.858	7.80167	4575.92	7.21972	0.297366
																	4.63917	370.802	4.60722	58.4999	5.0525	370.166	5.04861	2.6498	7.42528	1393.12	7.19	0.886304	5.06833	27.5478	5.02639	104.857	5.40472	83.9355	5.39444	104.858	7.80917	4576.86	7.22778	0.498207
																	4.645	368.029	4.61306	58.5284	5.05806	369.088	5.05417	2.4256	7.43194	1391.94	7.19889	0.970143	5.07806	27.4677	5.03333	104.857	5.41417	83.8887	5.40083	104.858	7.82389	4581.24	7.23417	0.256677
																	4.65056	368.518	4.61861	58.6806	5.06389	367.815	5.05972	2.35487	7.44528	1389.47	7.20583	0.71644	5.09139	27.5517	5.04167	104.857	5.41972	83.8223	5.41028	104.858	7.83056	4601.6	7.24139	0.018489
																	4.65611	371.582	4.62417	58.461	5.06917	365.999	5.06528	2.48363	7.45917	1394.51	7.21583	0.534185	5.09778	27.535	5.0475	104.857	5.42528	83.8003	5.41583	104.858	7.83889	4633.36	7.25556	0.223682
																	4.66167	373.573	4.62972	58.266	5.07472	366.667	5.07083	2.50631	7.46472	1462.94	7.22333	0.922027	5.11111	27.4823	5.05444	104.857	5.43083	83.7415	5.42139	104.858	7.85	4635.21	7.26139	0.598575
																	4.66722	383.205	4.63528	58.0373	5.08028	367.726	5.07639	2.56317	7.47056	1456.79	7.23167	0.950011	5.11778	27.5145	5.06472	104.857	5.44222	83.8934	5.42694	104.858	7.85806	4652.12	7.26694	1.08461
																	4.67278	374.764	4.64083	57.705	5.08583	370.073	5.08194	2.58904	7.47667	1472.72	7.23889	1.65271	5.125	27.6031	5.07417	104.857	5.44833	84.0532	5.43833	104.858	7.86417	4666.57	7.27722	0.664783
																	4.67833	370.357	4.64639	57.4252	5.09139	369.387	5.0875	2.69682	7.48944	1470.8	7.24528	1.05396	5.13361	27.3577	5.0875	104.857	5.45472	84.0288	5.44444	104.858	7.87139	4693.69	7.28417	0.502285
																	4.68417	375.062	4.65222	57.1596	5.09694	368.075	5.09306	2.65061	7.495	1476.26	7.2525	0.883039	5.13917	27.5716	5.09417	104.857	5.46083	84.0798	5.45083	104.858	7.8775	4696.19	7.29639	0.333405
																	4.68972	376.748	4.65778	57.1046	5.10278	366.215	5.09889	2.43589	7.50056	1488.9	7.27056	1.11672	5.145	27.5005	5.10722	104.857	5.46889	83.9031	5.45722	104.858	7.88361	4685.76	7.30694	0.518974
																	4.69528	385.268	4.66333	56.8797	5.10833	364.234	5.10417	2.45916	7.51028	1501.43	7.27611	0.758067	5.15028	27.6458	5.11389	104.857	5.47528	83.8833	5.46472	104.858	7.8925	4699.45	7.31722	0.269785
																	4.70083	388.571	4.66889	56.982	5.11389	364.211	5.11	2.55381	7.52306	1511.24	7.2825	0.672488	5.15583	27.5746	5.12111	104.857	5.48361	83.7235	5.47139	104.858	7.90389	4740.45	7.32583	0.549376
																	4.70667	391.487	4.67444	56.7413	5.11944	365.707	5.11556	2.65297	7.53611	1540.46	7.29722	0.469672	5.16139	27.8078	5.12972	104.857	5.49	83.9954	5.47972	104.858	7.91917	4761.17	7.33694	0.338183
																	4.71194	391.642	4.68028	56.8626	5.125	367.134	5.12111	2.63844	7.54417	1561.15	7.3075	0.742127	5.16694	27.8031	5.13528	104.857	5.49556	84.0503	5.48611	104.858	7.9275	4834.86	7.3425	0.788268
																	4.7175	389.357	4.68583	56.9599	5.13056	366.976	5.12667	2.68106	7.55278	1577.53	7.31361	0.736648	5.1725	27.9787	5.14083	104.857	5.50139	84.181	5.49167	104.858	7.93944	4843.91	7.35222	1.12613
																	4.72333	384.084	4.69139	56.7298	5.13611	367.068	5.13222	2.52415	7.56278	1582.69	7.31944	1.66081	5.17833	27.9478	5.14639	104.857	5.50694	84.1711	5.49722	104.858	7.94556	4839.09	7.35778	0.821533
																	4.72889	384.479	4.69694	56.5861	5.14167	366.138	5.13778	2.51114	7.56917	1596.29	7.3275	1.7912	5.18389	27.8675	5.15194	104.857	5.5125	84.1063	5.50306	104.858	7.95167	4818.77	7.36722	0.239672
																	4.73444	386.815	4.7025	56.295	5.14722	366.917	5.14333	2.5138	7.57472	1595.91	7.34083	1.05957	5.18944	27.9252	5.1575	104.857	5.51806	84.047	5.50833	104.858	7.96306	4829.69	7.37278	0.60832
																	4.74	394.418	4.70806	56.0972	5.15278	367.479	5.14889	2.51386	7.58111	1600.16	7.34694	1.11693	5.195	27.9403	5.16306	104.857	5.52361	83.8732	5.51417	104.858	7.97028	4838.34	7.37833	0.386089
																	4.74556	393.922	4.71361	55.8354	5.15861	366.923	5.15472	2.43415	7.59111	1598.55	7.35639	1.09692	5.20056	27.6761	5.16861	104.857	5.52917	84.0374	5.51972	104.858	7.97667	4854.43	7.38556	0.494629
																	4.75139	394.597	4.71944	55.8122	5.16417	366.396	5.16028	2.27632	7.59722	1588.95	7.36167	0.81999	5.20639	27.6028	5.17417	104.857	5.535	84.0248	5.52528	104.858	7.98472	4860.67	7.39111	0.111951
																	4.75694	391.272	4.72472	55.5602	5.16972	366.635	5.16583	2.27509	7.60333	1619.08	7.36972	0.672228	5.21167	27.6158	5.18	104.857	5.54056	84.0391	5.53083	104.858	7.99194	4868.75	7.39861	0.766215
																	4.7625	394.755	4.73083	55.7554	5.17528	366.539	5.17139	2.36933	7.61611	1630.72	7.37722	0.929208	5.2175	27.6314	5.18556	104.857	5.54611	83.9385	5.53667	104.858	7.9975	4868.96	7.40889	0.409249
																	4.76806	397.03	4.73611	55.474	5.18083	365.831	5.17694	2.32288	7.62194	1631.28	7.38583	0.875035	5.22306	27.7693	5.19139	104.857	5.55167	83.8838	5.54222	104.858	8.00306	4873.22	7.4175	0.59938
																	4.77361	396.412	4.74167	55.2356	5.18667	366.908	5.18278	2.15566	7.6275	1683.92	7.395	1.44057	5.22861	27.7978	5.19667	104.857	5.55722	83.7943	5.54778	104.858	8.00889	4884.55	7.42694	0.971793
																	4.77917	399.284	4.74722	54.9989	5.19222	368.194	5.18833	2.24956	7.63417	1667.77	7.40167	0.895305	5.23444	27.8408	5.20222	104.857	5.56306	83.8507	5.55333	104.858	8.02028	4906.95	7.43528	0.6434
																	4.785	400.375	4.75278	54.7041	5.19778	368.75	5.19389	2.12539	7.64306	1657.32	7.40889	1.11143	5.24	27.9547	5.20778	104.857	5.56833	83.5975	5.55889	104.858	8.02889	4916.66	7.44167	0.345346
																	4.79028	402.407	4.75861	54.841	5.20333	366.945	5.19972	2.05802	7.65083	1688.55	7.415	1.11922	5.24556	28.0789	5.21333	104.857	5.57389	83.4781	5.56444	104.858	8.03444	4933.5	7.45111	1.00146
																	4.79611	407.343	4.76417	54.877	5.20917	365.612	5.205	2.11426	7.65639	1681.67	7.42167	1.21524	5.25139	28.0387	5.21889	104.857	5.57972	83.1828	5.57	104.858	8.05139	4970.75	7.46278	1.47491
																	4.80167	412.731	4.77	54.9849	5.21472	365.972	5.21056	2.06728	7.66444	1693.64	7.42806	1.01958	5.25667	28.0734	5.22472	104.857	5.58722	83.0092	5.57556	104.858	8.06111	4999.12	7.47139	0.581528
																	4.80722	420.098	4.77528	54.7075	5.22028	365.783	5.21639	2.35088	7.68472	1734.94	7.44139	0.686618	5.26222	28.0248	5.23056	104.857	5.59278	83.2505	5.58333	104.858	8.08083	5040.66	7.47917	0.0803496
																	4.81278	426.506	4.78083	54.4189	5.22583	365.405	5.22194	2.35946	7.69306	1733.98	7.45528	0.738669	5.26778	28.2627	5.23611	104.857	5.59833	83.0798	5.58861	104.858	8.09278	5069.53	7.49278	0.450333
																	4.81833	426.324	4.78639	54.1906	5.23139	365.508	5.2275	2.36498	7.69861	1728.87	7.46056	0.607801	5.27361	28.2013	5.24167	104.857	5.60389	83.1782	5.59444	104.858	8.10056	5080.01	7.50472	0.813942
																	4.82389	425.153	4.79194	53.9788	5.23694	364.748	5.23306	2.4506	7.71222	1761.54	7.46667	0.925527	5.27889	28.1501	5.24722	104.857	5.60944	83.3418	5.6	104.858	8.10806	5081.01	7.51	0.867659
																	4.82972	422.826	4.79778	54.1375	5.24278	364.923	5.23861	2.51175	7.72444	1781.99	7.47278	0.976303	5.28472	27.8684	5.25278	104.857	5.615	83.4209	5.60556	104.858	8.11361	5090.94	7.52833	0.715681
																	4.83528	427.575	4.80361	54.1522	5.24806	363.243	5.24417	2.42075	7.73333	1828.99	7.48556	0.598355	5.29028	27.6609	5.25833	104.857	5.62056	83.2794	5.61111	104.858	8.12	5096.05	7.54083	0.557327
																	4.84083	432.016	4.80889	53.9353	5.25361	361.951	5.24972	2.43118	7.74028	1859.38	7.49083	0.723078	5.30028	27.4831	5.26389	104.857	5.62861	83.345	5.61667	104.858	8.13	5124.55	7.54806	0.639183
																	4.84639	437.636	4.81444	53.6421	5.25917	362.12	5.25528	2.48343	7.75111	1876.31	7.49694	0.664198	5.315	27.3211	5.26944	104.857	5.63694	83.1997	5.625	104.858	8.13611	5128.51	7.555	0.870718
																	4.85194	447.671	4.82	53.4091	5.265	363.108	5.26111	2.16876	7.7575	1868.85	7.50639	0.844261	5.32583	27.3306	5.27528	104.857	5.64278	83.1718	5.63333	104.858	8.14222	5138.15	7.56583	0.255702
																	4.8575	454.391	4.82556	53.3182	5.27056	365.623	5.26667	2.0615	7.77194	1900.67	7.51917	0.733196	5.33389	27.4478	5.28083	104.857	5.64833	83.1284	5.63889	104.858	8.15028	5151.67	7.58194	1.0147
																	4.86333	455.34	4.83111	53.0973	5.27611	366.736	5.27222	2.03619	7.78528	1950.71	7.53222	1.18077	5.34139	27.2376	5.28639	104.857	5.65417	83.169	5.64444	104.858	8.16611	5181.01	7.595	0.0400289
																	4.86889	457.01	4.83694	52.8506	5.28167	367.063	5.27778	2.21435	7.79083	1982.92	7.54028	0.950056	5.34806	27.1341	5.29639	104.858	5.65972	83.2093	5.65028	104.858	8.17222	5190.05	7.60111	-0.00987954
																	4.87444	462.979	4.8425	52.6046	5.2875	366.264	5.28333	2.1881	7.79694	1970.1	7.54889	1.57205	5.35583	27.1582	5.31111	104.858	5.66528	83.2345	5.65583	104.858	8.17833	5197.14	7.60889	0.730081
																	4.88	463.443	4.84833	52.4408	5.29306	367.796	5.28917	2.25876	7.80583	1968.03	7.55889	1.36237	5.36278	27.0938	5.32194	104.858	5.67083	83.37	5.66139	104.857	8.1875	5211.04	7.61806	0.38818
																	4.88556	475.991	4.85361	52.2539	5.29861	369.253	5.29472	2.37311	7.81139	1948.58	7.56528	0.866604	5.36972	26.9939	5.33	104.858	5.67639	83.5974	5.66694	104.857	8.19306	5219.48	7.62972	0.315902
																	4.89139	480.729	4.85944	52.088	5.30417	372.24	5.30056	2.27352	7.81694	1976.93	7.57083	0.996	5.37528	27.0249	5.33778	104.858	5.68222	83.5785	5.6725	104.857	8.19889	5238.95	7.63583	0.479673
																	4.89667	479.162	4.865	51.963	5.30972	374.156	5.30583	2.34759	7.825	1983.43	7.57722	0.69723	5.38111	27.0354	5.34417	104.858	5.68778	83.7604	5.67833	104.857	8.20444	5242.71	7.64389	1.00265
																	4.9025	483.638	4.87056	52.0693	5.31528	375.212	5.31139	2.38323	7.83167	1999.35	7.5875	0.731123	5.38639	27.1513	5.35194	104.858	5.69333	83.7275	5.68389	104.857	8.21139	5255.09	7.66139	0.545202
																	4.90806	482.449	4.87611	51.9193	5.32111	375.755	5.31722	2.23724	7.83972	1994.63	7.59333	0.960557	5.39222	27.1384	5.35889	104.858	5.69889	83.8483	5.68944	104.857	8.21694	5280.47	7.67139	1.29706
																	4.91361	479.575	4.88194	52.0328	5.32667	377.543	5.32278	2.0145	7.85083	2000.73	7.59944	1.52135	5.3975	27.2242	5.36583	104.858	5.70528	83.7475	5.695	104.857	8.22444	5302.52	7.68194	1.24188
																	4.91917	482.987	4.88722	51.8836	5.33222	379.115	5.32833	1.94679	7.85889	2049.27	7.61222	0.916184	5.40333	27.1939	5.37139	104.858	5.71111	83.7975	5.70139	104.857	8.23056	5307.9	7.68778	0.595079
																	4.92472	501.476	4.89278	51.6813	5.33806	380.476	5.33417	1.76245	7.87028	2114.24	7.61806	0.906594	5.40889	27.355	5.37722	104.858	5.71833	83.9175	5.70722	104.857	8.2375	5330.9	7.69389	0.524103
																	4.93028	506.708	4.89833	51.5139	5.34333	383.213	5.33972	1.9462	7.87583	2153.09	7.62361	0.734584	5.41444	27.2315	5.38278	104.858	5.72611	83.9234	5.71444	104.857	8.25278	5354.22	7.70361	0.153361
																	4.93583	502.094	4.90389	51.302	5.34917	385.926	5.345	2.10557	7.885	2160.19	7.63028	0.621812	5.42	27.369	5.38806	104.858	5.73889	83.8305	5.72222	104.857	8.25833	5366.07	7.71389	0.762053
																	4.94139	501.966	4.90972	51.1278	5.35444	388.139	5.35056	2.15673	7.90444	2210	7.63917	0.638972	5.42556	27.2839	5.39361	104.858	5.74639	83.942	5.735	104.857	8.27667	5406.92	7.72028	0.26831
																	4.94694	501.914	4.91528	50.947	5.36028	389.043	5.35611	2.15509	7.91056	2235.64	7.64694	0.714964	5.43111	27.438	5.39944	104.858	5.75417	83.8105	5.7425	104.857	8.28528	5416.16	7.73222	0.748136
																	4.9525	505.042	4.92083	51.018	5.36583	389.085	5.36194	1.93624	7.91972	2216.96	7.6525	0.732692	5.43667	27.1386	5.405	104.858	5.76	83.7546	5.75056	104.857	8.29139	5419.44	7.73833	0.212303
																	4.95806	505.062	4.92639	50.8739	5.37139	390.403	5.36722	1.93418	7.92861	2256.44	7.66056	0.735067	5.44222	26.9173	5.41056	104.858	5.76556	83.8965	5.75611	104.857	8.29944	5432.14	7.74389	0.265389
																	4.96361	515.097	4.93194	50.7589	5.37694	392.155	5.37306	2.16969	7.9475	2268.54	7.68083	0.917635	5.44778	26.883	5.41611	104.858	5.77111	83.7964	5.76167	104.857	8.30917	5453.97	7.74972	0.565175
																	4.96944	518.09	4.9375	50.7686	5.3825	392.245	5.37861	2.10021	7.95333	2282.27	7.68917	0.803766	5.45333	26.9491	5.42167	104.858	5.77694	83.8783	5.76722	104.857	8.31667	5465.81	7.755	0.665397
																	4.975	525.182	4.94306	50.5958	5.38806	391.681	5.38417	2.10492	7.96	2270.32	7.69472	0.760638	5.45889	26.9343	5.42722	104.858	5.78222	84.0599	5.77306	104.857	8.32528	5477.5	7.76111	0.621647
																	4.98083	528.918	4.94861	50.4018	5.39361	391.751	5.38972	2.08537	7.96611	2282.47	7.70833	1.01286	5.46444	27.0624	5.43278	104.858	5.78778	84.055	5.77833	104.857	8.34167	5512.47	7.76667	0.191924
																	4.98639	525.687	4.95417	50.295	5.39917	391.418	5.39528	2.07269	7.97222	2301.9	7.72056	0.682743	5.47	26.9613	5.43833	104.858	5.79361	83.7536	5.78389	104.857	8.34917	5518.48	7.77444	0.168084
																	4.99194	525.091	4.96	50.3046	5.40472	390.754	5.40083	1.89009	7.98111	2290.93	7.72944	0.710503	5.47583	26.9884	5.44389	104.858	5.79917	83.8207	5.78972	104.857	8.35778	5525.32	7.78139	0.0308504
																	4.9975	533.89	4.96528	50.1602	5.41028	390.681	5.40667	1.82757	7.99028	2268.59	7.73639	0.755346	5.48139	26.9169	5.44944	104.858	5.80472	83.6646	5.79528	104.857	8.36444	5540.13	7.78833	0.263551
																	5.00333	531.072	4.97111	50.2452	5.41611	391.837	5.41194	1.91876	8.00722	2308.54	7.74722	1.3388	5.48694	27.0443	5.45528	104.858	5.81028	83.4257	5.80083	104.857	8.37	5544.1	7.79778	0.498635
																	5.00861	532.788	4.97694	50.3866	5.42167	392.348	5.41778	1.96187	8.02056	2301.74	7.75361	1.36952	5.4925	27.3089	5.46083	104.858	5.81583	83.3671	5.80639	104.857	8.3775	5547.03	7.80528	0.653128
																	5.01444	524.433	4.9825	50.1592	5.4275	392.29	5.42333	1.99324	8.02694	2303.38	7.76806	1.56131	5.49778	27.181	5.46611	104.858	5.82222	83.3686	5.81222	104.857	8.38417	5555.14	7.82	0.486916
																	5.02	522.029	4.98806	49.9396	5.43278	392.693	5.42889	1.99188	8.035	2299.97	7.78139	1.51473	5.50361	27.4022	5.47167	104.858	5.82778	83.2296	5.81833	104.857	8.40083	5587.55	7.82694	0.396693
																	5.02556	520.861	4.99361	49.6522	5.43833	393.334	5.43444	2.0789	8.0425	2307.81	7.78694	0.779437	5.50944	27.2656	5.4775	104.858	5.83333	83.2024	5.82389	104.857	8.41167	5626.73	7.835	0.477549
																	5.03111	535.25	4.99917	49.4105	5.44389	394.21	5.44	2.23075	8.05417	2324.46	7.79306	0.534211	5.515	27.1793	5.48306	104.858	5.83889	83.0743	5.82944	104.857	8.42611	5644.91	7.84611	0.457127
																	5.03667	532.323	5.005	49.2767	5.44944	396.478	5.44556	2.21998	8.05944	2336.33	7.80194	0.673342	5.52056	27.2415	5.48861	104.858	5.84472	83.1785	5.835	104.857	8.43278	5673.62	7.85417	0.488307
																	5.04222	540.566	5.01056	49.1866	5.455	399.111	5.45111	2.33616	8.06528	2384.94	7.80722	0.866371	5.52611	27.2101	5.49417	104.858	5.85111	83.0803	5.84083	104.857	8.43917	5686.81	7.86056	0.779376
																	5.04778	546.574	5.01583	48.8962	5.46083	399.221	5.45694	2.29559	8.08278	2500.22	7.81306	1.15429	5.53194	27.4938	5.49972	104.858	5.86278	83.1094	5.8475	104.857	8.44472	5682.7	7.8675	1.0697
																	5.05333	552.788	5.02167	48.6133	5.46639	399.537	5.4625	2.37478	8.08972	2483.22	7.82111	0.95808	5.53722	27.4293	5.50528	104.858	5.86833	83.1489	5.85889	104.857	8.45472	5690.42	7.87389	1.22743
																	5.05889	543.371	5.02722	48.3351	5.47194	400.843	5.46806	2.3901	8.09694	2498.37	7.82806	0.88854	5.54278	27.0848	5.51083	104.858	5.87389	83.0941	5.86444	104.857	8.46472	5705.95	7.87972	0.378182
																	5.06444	543.13	5.03278	48.1792	5.4775	401.63	5.47361	2.11929	8.10778	2503.96	7.83583	0.980564	5.54861	26.9548	5.51667	104.858	5.87972	83.118	5.87	104.857	8.47083	5704.83	7.88861	0.386648
																	5.07	555.223	5.03833	47.925	5.48306	402.753	5.47917	2.11905	8.11528	2526.37	7.84694	1.47054	5.55417	27.0663	5.52222	104.858	5.88528	83.1444	5.87583	104.857	8.47806	5706.34	7.9	0.618461
																	5.07556	554.639	5.04389	47.666	5.48889	405.295	5.485	1.9662	8.12167	2527.98	7.855	1.03864	5.55972	27.125	5.52778	104.858	5.89083	83.2173	5.88139	104.857	8.48972	5715.4	7.91528	1.10882
																	5.08139	557.655	5.04944	47.6221	5.49444	406.194	5.49056	1.85743	8.13194	2545.84	7.86639	0.524841	5.56556	27.1471	5.53333	104.858	5.89639	83.1208	5.88694	104.857	8.49917	5735.47	7.92361	0.586868
																	5.08694	563.673	5.055	47.3038	5.5	408.031	5.49611	1.91091	8.13889	2565.1	7.87194	0.828499	5.57417	27.2471	5.53889	104.858	5.90194	83.4604	5.8925	104.857	8.50806	5756	7.93556	0.384076
																	5.0925	568.823	5.06083	47.227	5.50583	408.525	5.50167	2.0878	8.14583	2586.93	7.88111	1.68894	5.58028	27.3246	5.54444	104.858	5.9075	83.7923	5.89806	104.857	8.51583	5763.08	7.94167	0.439566
																	5.09806	559.723	5.06611	46.9527	5.51139	408.241	5.5075	2.34166	8.15444	2682.22	7.90056	2.19552	5.58611	27.2022	5.55028	104.858	5.91306	83.8809	5.90361	104.857	8.52306	5942.17	7.94778	0.236673
																	5.10361	554.801	5.07167	46.7327	5.51694	408.864	5.51306	2.4131	8.16111	2666.39	7.90667	0.788407	5.59444	27.2559	5.55583	104.858	5.91861	84.0598	5.90917	104.857	8.5325	5939.09	7.95944	0.889095
																	5.10917	570.101	5.07722	46.4749	5.5225	410.425	5.51889	2.06153	8.17611	2689.04	7.91583	1.05493	5.60306	27.1655	5.56167	104.858	5.92444	84.1348	5.915	104.857	8.53833	5931.27	7.96639	0.810417
																	5.11472	573.31	5.08278	46.2789	5.52806	411.302	5.52444	1.99649	8.18333	2666.77	7.92472	1.21863	5.60917	27.0225	5.57028	104.858	5.92972	84.1856	5.92028	104.857	8.5525	5940.74	7.97278	0.503056
																	5.12028	573.249	5.08833	46.0194	5.53361	411.65	5.53	1.78128	8.19083	2753.66	7.94389	0.956614	5.61444	27.2344	5.57639	104.858	5.93556	84.2359	5.92583	104.857	8.56667	5948.63	7.98083	0.897147
																	5.12611	575.997	5.09417	45.9641	5.53944	410.313	5.53556	1.68918	8.19722	2751.85	7.94944	1.31292	5.62	27.1151	5.58222	104.858	5.9425	84.278	5.93139	104.857	8.57444	5945.49	7.98806	0.0397677
																	5.13167	572.494	5.09972	45.9013	5.545	409.195	5.54083	1.96007	8.20889	2781.21	7.95611	0.898307	5.62556	27.2869	5.59056	104.858	5.94833	84.2015	5.93861	104.857	8.58083	5945.63	7.99389	0.0136738
																	5.13722	579.354	5.10556	45.9984	5.55056	408.996	5.54639	2.05433	8.21833	2808.26	7.9625	0.836732	5.63111	27.3875	5.59917	104.858	5.9625	84.3065	5.94472	104.857	8.58806	5942.41	7.99917	0.266578
																	5.14278	590.925	5.11083	45.7582	5.55611	410.324	5.55222	2.14731	8.23472	2818.18	7.96833	0.809734	5.63667	27.1602	5.60528	104.858	5.97	84.3157	5.95861	104.857	8.59528	5936.73	8.005	0.419274
																	5.14833	590.733	5.11639	45.5022	5.56167	411.961	5.55778	2.04511	8.24222	2809.01	7.97722	0.691813	5.64278	27.237	5.61056	104.858	5.97722	84.4818	5.96611	104.857	8.60111	5938.72	8.01667	0.128853
																	5.15389	591.309	5.12194	45.2215	5.56722	413.141	5.56333	2.11467	8.25778	2838.23	7.98639	1.06557	5.65083	27.1133	5.61611	104.858	5.98528	84.3287	5.97333	104.857	8.60944	5938.56	8.025	0.322925
																	5.15972	590.46	5.1275	44.9962	5.57306	414.232	5.56917	1.98439	8.27056	2873.12	8.00333	0.648603	5.65639	27.2238	5.62167	104.858	5.99694	84.2519	5.98139	104.857	8.62139	5950.41	8.03056	0.251938
																	5.16528	591.158	5.13333	44.7576	5.57861	412.912	5.57472	1.7977	8.27778	2877.44	8.01694	1.20604	5.66194	27.2235	5.62722	104.858	6.00806	83.9804	5.99333	104.857	8.63222	5951.26	8.0475	0.202173
																	5.17083	595.187	5.13917	44.7767	5.58417	413.702	5.58028	1.89014	8.28889	2916.01	8.02306	0.806213	5.6675	27.3037	5.63278	104.858	6.01639	84.1717	6.00417	104.857	8.64722	5969.97	8.05722	0.480426
																	5.17639	599.434	5.14444	44.5907	5.58972	414.6	5.58583	1.97157	8.30056	2972.32	8.03139	1.05018	5.67306	27.0656	5.63917	104.858	6.02278	84.2479	6.0125	104.857	8.65278	5967.4	8.07722	1.55022
																	5.18194	616.671	5.15028	44.4872	5.59528	416.455	5.59167	1.75896	8.30806	2996.13	8.03889	0.704923	5.67861	27.0699	5.64694	104.858	6.03056	84.1471	6.01917	104.857	8.65833	5964.27	8.08889	0.338626
																	5.18778	621.475	5.15583	44.5946	5.60083	418.357	5.59694	1.81533	8.31722	2989.26	8.05028	0.854999	5.68417	27.1176	5.6525	104.858	6.03639	84.3695	6.02667	104.857	8.66639	5963.99	8.09667	0.578599
																	5.19306	623.268	5.16139	44.6168	5.60639	419.286	5.6025	1.96673	8.32583	2999.98	8.05556	0.998963	5.69	27.1979	5.65806	104.858	6.04167	84.2748	6.03222	104.857	8.67444	5960.07	8.10417	0.147939
																	5.19861	629.825	5.16694	44.3185	5.61194	419.901	5.60806	2.07108	8.33472	3008.56	8.06111	0.913164	5.7	27.2023	5.66361	104.858	6.04722	84.0206	6.03778	104.857	8.68222	5965.29	8.10972	0.901832
																	5.20417	632.666	5.1725	44.0432	5.61778	419.506	5.61361	2.2645	8.34139	3006.9	8.07889	0.778725	5.71028	27.1955	5.66917	104.858	6.05306	83.896	6.04333	104.857	8.68861	5973.58	8.11611	0.573551
																	5.20972	641.716	5.17806	43.8489	5.62333	421.416	5.61944	2.00051	8.34806	3000.07	8.08583	0.744902	5.71556	27.015	5.67472	104.858	6.05861	83.9396	6.04917	104.857	8.69611	5973.16	8.12611	0.710969
																	5.21528	639.717	5.18361	43.5934	5.62889	425.524	5.62472	2.13012	8.35389	3000.85	8.09306	0.913187	5.72111	27.1459	5.68028	104.858	6.06417	83.8283	6.05472	104.857	8.70333	5974.07	8.13222	0.478919
																	5.22083	653.219	5.18917	43.2999	5.63444	428.086	5.63056	2.26186	8.35944	3016.62	8.10361	0.766306	5.72667	27.1408	5.68583	104.858	6.06972	83.8785	6.06028	104.857	8.70889	5988.72	8.13861	0.239796
																	5.22639	665.092	5.19472	43.1966	5.64028	428.919	5.63639	1.97886	8.36639	3027.75	8.11139	0.874095	5.73222	27.2136	5.69611	104.858	6.07528	83.9345	6.06583	104.857	8.72278	5998.2	8.14639	0.114597
																	5.23194	664.162	5.20028	42.8867	5.64583	430.784	5.64194	1.81037	8.37333	3044.63	8.11778	0.83531	5.73778	27.0028	5.70639	104.858	6.08111	84.0398	6.07139	104.857	8.72861	6006.63	8.16222	0.366699
																	5.23778	669.909	5.20583	42.61	5.65139	432.144	5.6475	1.81561	8.39306	3083.71	8.12806	1.11065	5.74333	26.7739	5.71167	104.858	6.08667	84.0639	6.07694	104.857	8.73472	6016.13	8.16833	0.386111
																	5.24333	662.416	5.21139	42.3936	5.65694	431.417	5.65306	2.10335	8.4025	3108.02	8.135	0.994588	5.74889	26.6808	5.71722	104.858	6.09222	83.9868	6.0825	104.857	8.74056	6015.71	8.17444	0.541051
																	5.24889	662.066	5.21722	42.2394	5.6625	432.059	5.65861	1.85725	8.40806	3109.49	8.14194	0.781621	5.75444	26.6535	5.72278	104.858	6.09778	84.1485	6.08833	104.857	8.74611	6020.83	8.18361	0.616295
																	5.25444	678.159	5.22278	42.1403	5.66806	433.09	5.66444	1.74178	8.41389	3103.78	8.15083	0.659916	5.76139	26.7424	5.72833	104.858	6.10333	84.2033	6.09389	104.857	8.76556	6047.7	8.18917	0.929673
																	5.26	686.384	5.22833	42.0585	5.67361	434.373	5.66972	1.924	8.4275	3164.63	8.1575	0.711904	5.7675	26.8957	5.73389	104.858	6.10889	84.0109	6.09944	104.857	8.77556	6054.04	8.19472	0.447914
																	5.26583	680.892	5.23361	41.9048	5.67944	435.962	5.67528	1.82457	8.43306	3202.2	8.17222	0.982952	5.7775	26.885	5.73944	104.858	6.11472	84.0082	6.105	104.857	8.78472	6062.18	8.20056	0.185071
																	5.27111	686.923	5.23917	41.7198	5.68472	436.88	5.68083	1.81883	8.43861	3209.3	8.17944	1.13489	5.78417	26.8649	5.745	104.858	6.12306	84.1183	6.11083	104.857	8.79083	6084.82	8.2075	0.685727
																	5.27667	684.039	5.245	41.4709	5.69028	436.859	5.68639	1.81669	8.44694	3209.09	8.18722	0.87649	5.79111	26.8951	5.75056	104.858	6.12917	84.3342	6.11917	104.857	8.79639	6088.45	8.21306	1.21005
																	5.28222	694.797	5.25056	41.2018	5.69611	436.091	5.69194	1.93618	8.45417	3221.54	8.19333	0.730518	5.79722	26.7932	5.7575	104.858	6.13528	84.3326	6.12528	104.857	8.80306	6090.45	8.22083	0.424402
																	5.28778	699.524	5.25611	41.0791	5.70167	436.989	5.6975	1.94683	8.46333	3225.2	8.205	1.41684	5.80278	26.6418	5.76361	104.858	6.14361	84.0327	6.13139	104.857	8.81389	6102.25	8.22667	0.487914
																	5.29333	715.513	5.26167	40.8528	5.70722	438.242	5.70333	2.07115	8.47083	3248.01	8.21444	0.59376	5.80833	26.7524	5.77361	104.858	6.15222	83.9468	6.13972	104.857	8.82472	6112.15	8.23361	0.139755
																	5.29917	734.343	5.26722	40.5802	5.71278	440.319	5.70917	1.80133	8.47667	3253.44	8.23111	0.599299	5.81389	26.6704	5.78028	104.858	6.15806	83.8574	6.14833	104.857	8.83222	6117.32	8.24889	0.0713707
																	5.30444	739.768	5.27278	40.4131	5.71833	441.896	5.71472	1.90355	8.48417	3296.61	8.23833	0.623356	5.81944	26.6209	5.78722	104.858	6.17028	83.9006	6.15417	104.858	8.83917	6129.6	8.25417	0.451874
																	5.31028	743.314	5.27833	40.2448	5.72417	440.518	5.72	2.0165	8.48972	3290.28	8.25389	0.965242	5.82528	26.635	5.79333	104.858	6.1825	83.6539	6.16639	104.858	8.84528	6135.06	8.27278	0.531473
																	5.31583	748.239	5.28417	40.4093	5.72972	442.014	5.72556	2.15255	8.49972	3301.41	8.26694	1.57026	5.83083	26.6214	5.79889	104.858	6.18778	83.7149	6.17861	104.858	8.85083	6144.23	8.28139	0.605061
																	5.32139	748.059	5.28944	40.1491	5.73528	443.249	5.73139	1.90906	8.50861	3319.95	8.27417	0.707758	5.83639	26.5795	5.80444	104.858	6.19333	83.6028	6.18389	104.858	8.86083	6153.12	8.2875	0.430142
																	5.32694	770.014	5.295	39.8795	5.74111	445.214	5.73722	1.80902	8.5175	3405.7	8.285	0.451854	5.84194	26.5689	5.81	104.858	6.19889	83.5221	6.18944	104.858	8.86806	6167.19	8.29556	0.357609
																	5.3325	769.98	5.30056	39.6066	5.74667	447.919	5.74278	1.6784	8.52778	3408.17	8.29667	0.596131	5.8475	26.5183	5.81556	104.858	6.20444	83.293	6.195	104.858	8.87611	6174.95	8.30528	0.451447
																	5.33806	781.542	5.30611	39.3045	5.75222	450.315	5.74861	1.51165	8.53333	3417.99	8.30417	0.577034	5.85306	26.5825	5.82111	104.858	6.21	83.3141	6.20056	104.858	8.88694	6188.85	8.31306	0.139761
																	5.34389	795.862	5.31167	39.1226	5.75806	448.479	5.75389	1.82937	8.53972	3416.8	8.31333	0.873306	5.85889	26.6383	5.82694	104.858	6.21556	83.1526	6.20611	104.858	8.89278	6201.37	8.32139	0.280375
																	5.34944	779.153	5.3175	39.0336	5.76333	449.051	5.75944	1.82539	8.54611	3431.12	8.32194	1.29668	5.86444	26.633	5.83222	104.858	6.2225	83.2973	6.21167	104.858	8.89944	6206.69	8.33778	0.777207
																	5.355	805.244	5.32306	38.7883	5.76917	448.482	5.765	1.76737	8.55278	3437.25	8.33083	1.33159	5.87	26.6811	5.83806	104.858	6.23139	83.2802	6.21861	104.858	8.90722	6216.56	8.34528	0.496136
																	5.36056	803.945	5.32889	38.717	5.77472	447.182	5.77083	1.81538	8.56	3439.88	8.3375	0.472301	5.87556	26.5713	5.84389	104.858	6.23722	83.3267	6.2275	104.858	8.91611	6225.74	8.35389	0.798559
																	5.36611	812.099	5.33417	38.5242	5.78028	448.267	5.77639	1.93408	8.56806	3466.48	8.34417	0.474968	5.88111	26.4605	5.84917	104.858	6.24861	83.1242	6.23333	104.858	8.92361	6245.72	8.36056	0.43734
																	5.37167	803.17	5.33972	38.3167	5.78583	450.67	5.78194	2.0699	8.57361	3476.26	8.35028	0.546294	5.88667	26.4517	5.855	104.858	6.25528	83.0793	6.245	104.858	8.93111	6256.45	8.36611	0.0376692
																	5.3775	803.097	5.34528	38.0995	5.79139	452.255	5.7875	2.12661	8.58111	3491.15	8.35556	0.989261	5.8925	26.4429	5.86028	104.858	6.26111	83.0408	6.25139	104.858	8.93833	6268.58	8.37361	0.375287
																	5.38306	811.647	5.35111	38.0451	5.79694	453.65	5.79306	2.17776	8.58944	3503.78	8.3625	1.16763	5.89806	26.4864	5.86611	104.858	6.26806	83.2481	6.25722	104.858	8.94472	6273.58	8.38028	0.137722
																	5.38861	819.358	5.35694	38.1093	5.80278	452.757	5.79861	2.1957	8.595	3510.14	8.36944	1.20387	5.90361	26.5493	5.87167	104.858	6.27722	83.1481	6.26417	104.858	8.95333	6286.48	8.39694	0.269586
																	5.39417	815.865	5.36222	37.829	5.80833	452.705	5.80444	1.81557	8.60194	3568.18	8.38917	0.853088	5.90917	26.521	5.87722	104.858	6.28278	83.1167	6.27333	104.858	8.95972	6294.81	8.40778	0.00446658
																	5.39972	816.73	5.36778	37.8189	5.81389	453.725	5.81	1.68754	8.60917	3567.28	8.39861	1.56373	5.91472	26.4156	5.88306	104.858	6.28833	82.9844	6.27889	104.858	8.96861	6310.67	8.42222	0.649271
																	5.40556	821.16	5.37333	38.0871	5.81972	456.243	5.81583	1.46766	8.61556	3585.84	8.40389	0.96038	5.92028	26.2495	5.88861	104.858	6.29389	83.1519	6.28444	104.858	8.97944	6327.14	8.42889	0.240327
																	5.41083	803.647	5.37889	37.8702	5.82528	457.17	5.82139	1.58451	8.62528	3591.42	8.41	0.652134	5.92583	26.3423	5.89389	104.858	6.29944	83.1305	6.29	104.858	8.9875	6352.83	8.43528	0.270836
																	5.41639	816.567	5.38444	37.5863	5.83083	459.714	5.82694	1.66134	8.63167	3597.43	8.42361	0.526285	5.93139	26.3862	5.89972	104.858	6.305	83.025	6.29556	104.858	9.00167	6371.88	8.44083	0.00845233
																	5.42222	825.798	5.39028	37.3489	5.83667	458.314	5.8325	1.67243	8.63806	3601.48	8.42889	0.75839	5.93722	26.4068	5.905	104.858	6.31417	82.9173	6.30111	104.858	9.00806	6383.55	8.45083	-0.00113869
																	5.42778	823.132	5.39583	37.1121	5.84194	459.543	5.83806	1.87195	8.645	3607.15	8.43472	0.706251	5.94278	26.5243	5.91083	104.858	6.32444	83.1225	6.31056	104.858	9.01639	6393.05	8.46083	-0.0017139
																	5.43333	833.825	5.40139	36.899	5.8475	460.857	5.84361	1.80979	8.65611	3654.42	8.44333	0.730838	5.95417	26.54	5.91639	104.858	6.33056	83.3193	6.32056	104.858	9.02222	6399.47	8.46694	0.121979
																	5.43889	851.715	5.40694	36.6834	5.85306	462.841	5.84944	1.8501	8.66167	3685.05	8.45028	1.1717	5.96222	26.4061	5.92194	104.858	6.33806	83.3007	6.32667	104.858	9.03389	6415.18	8.47417	0.100098
																	5.44444	864.673	5.4125	36.5037	5.85889	465.776	5.855	1.76115	8.67	3704.11	8.45944	0.767001	5.97111	26.5052	5.9275	104.858	6.34361	83.3	6.33417	104.858	9.04139	6426.28	8.48583	0.0813671
																	5.45	866.927	5.41833	36.4367	5.86444	467.36	5.86056	1.63169	8.67667	3706.5	8.46722	0.757258	5.9775	26.4003	5.93333	104.857	6.34917	83.2545	6.33944	104.858	9.04972	6438.84	8.49556	0.593187
																	5.45583	881.633	5.42389	36.4552	5.87	466.28	5.86611	1.6581	8.68222	3707.85	8.47278	0.94332	5.98472	26.2827	5.93889	104.857	6.35472	83.142	6.34528	104.858	9.05694	6445.86	8.50444	0.703709
																	5.46139	884.761	5.42944	36.2834	5.87583	469.449	5.87194	1.55152	8.69278	3726.14	8.48028	0.78295	5.99028	26.4328	5.95056	104.857	6.36028	83.1239	6.35083	104.858	9.06861	6463.39	8.51194	0.868027
																	5.46694	888.995	5.435	36.1631	5.88139	468.27	5.8775	1.66142	8.69972	3755.11	8.48583	0.935487	5.99583	26.5726	5.95833	104.857	6.36611	83.075	6.35639	104.858	9.07556	6474.15	8.51917	1.09486
																	5.4725	891.804	5.44056	36.2669	5.88694	467.928	5.88306	1.73491	8.70611	3756.82	8.49583	1.0538	6.00167	26.31	5.96722	104.857	6.37139	83.2509	6.36194	104.858	9.08444	6487.61	8.52861	0.212453
																	5.47806	880.636	5.44611	36.3346	5.8925	469.114	5.88861	1.89474	8.715	3768.5	8.505	1.02819	6.00694	26.2833	5.97361	104.857	6.37694	83.396	6.3675	104.858	9.09083	6495.55	8.53444	0.672676
																	5.48361	882.218	5.45167	36.2432	5.89806	472.263	5.89417	1.93838	8.72694	3794.1	8.51361	0.810265	6.01278	26.3797	5.98083	104.857	6.3825	83.6377	6.37306	104.858	9.10083	6508.29	8.54889	0.137559
																	5.48917	884.814	5.4575	36.2304	5.90361	472.524	5.89972	1.92442	8.73833	3802.66	8.52389	1.33669	6.01833	26.3866	5.98639	104.857	6.38806	83.8506	6.37861	104.858	9.11056	6519.92	8.56306	0.28045
																	5.49472	899.594	5.46306	36.4246	5.90917	469.448	5.90556	1.75149	8.74556	3833.42	8.52944	1.23331	6.02389	26.3193	5.99194	104.857	6.39361	83.8843	6.38417	104.858	9.11778	6526.52	8.57056	0.287813
																	5.50056	916.276	5.46861	36.3222	5.915	469.116	5.91083	1.82263	8.755	3918.05	8.53583	1.06655	6.02972	26.3529	5.9975	104.857	6.39917	83.803	6.38972	104.858	9.12444	6533.34	8.57694	1.03747
																	5.50611	907.126	5.47417	36.1929	5.92056	471.607	5.91639	1.96808	8.76333	3978.37	8.5425	1.13861	6.035	26.3634	6.00306	104.857	6.40833	83.9866	6.39528	104.858	9.13306	6542.22	8.58417	0.940095
																	5.51167	948.883	5.47972	36.0002	5.92611	469.773	5.9225	1.6246	8.77	3968.06	8.54889	0.680181	6.04083	26.298	6.00889	104.857	6.41611	83.9008	6.40444	104.858	9.14083	6559.53	8.59167	0.443121
																	5.51722	954.052	5.48528	35.8502	5.93167	471.213	5.92778	1.71413	8.77639	3972.19	8.55611	0.64568	6.04639	26.3999	6.01444	104.857	6.4225	83.7397	6.4125	104.858	9.14972	6572.62	8.59694	0.218239
																	5.52278	967.426	5.49083	35.6458	5.93722	472.928	5.93333	1.78952	8.78222	3976.01	8.56444	0.570301	6.05194	26.5493	6.02	104.857	6.43444	83.7632	6.41861	104.858	9.1575	6579.63	8.60583	-0.00294302
																	5.52833	983.397	5.49639	35.5079	5.94306	474.18	5.93889	1.72535	8.79222	3995.98	8.56972	0.454135	6.0575	26.5114	6.02556	104.857	6.44056	83.9996	6.43056	104.858	9.16417	6585.88	8.6175	0.236313
																	5.53389	976.506	5.50222	35.5008	5.94833	472.202	5.94444	1.77027	8.79944	4029.47	8.57722	0.590087	6.06306	26.4669	6.03139	104.857	6.45444	84.0015	6.43667	104.858	9.1825	6606.13	8.62861	0.70938
																	5.53944	956.393	5.50778	35.491	5.95417	470.505	5.95	1.76103	8.81028	4057.81	8.58556	0.680808	6.06861	26.4493	6.03667	104.857	6.46056	83.9626	6.45083	104.858	9.20028	6623.76	8.64333	0.613609
																	5.545	947.68	5.51333	35.2277	5.95972	471.705	5.95583	1.60941	8.81917	4092.12	8.59111	0.881146	6.07417	26.5309	6.04222	104.857	6.46667	83.9467	6.45694	104.858	9.21417	6636.69	8.64889	0.0349771
																	5.55056	962.285	5.51889	34.875	5.96528	478.218	5.96139	1.63684	8.82639	4170.35	8.59806	1.03434	6.08	26.3589	6.04806	104.857	6.47306	83.8686	6.46278	104.858	9.2225	6642.52	8.65444	0.317159
																	5.55611	967.59	5.52444	34.579	5.97111	483.665	5.96722	1.63772	8.83694	4174.95	8.60528	0.926715	6.08556	26.1926	6.05389	104.857	6.48	83.9701	6.46917	104.858	9.23167	6697.5	8.6625	0.911657
																	5.56194	983.081	5.53	34.2738	5.97667	485.65	5.97278	1.71379	8.84417	4160.14	8.61194	0.600902	6.09111	26.1363	6.05944	104.857	6.48583	84.1333	6.47611	104.858	9.23722	6693.32	8.67083	0.370791
																	5.5675	988.521	5.53556	33.9893	5.98222	486.757	5.97833	1.8507	8.84972	4170.7	8.62167	0.615261	6.09667	26.0486	6.06472	104.857	6.49417	84.1902	6.48222	104.858	9.25528	6707.92	8.67833	0.506894
																	5.57306	977.214	5.54111	33.6927	5.98778	487.831	5.98389	1.7726	8.85778	4180.03	8.62778	0.769924	6.10222	26.0896	6.07056	104.857	6.50306	84.3644	6.49028	104.858	9.26472	6709.27	8.68472	0.378336
																	5.57861	968.889	5.54694	33.5275	5.99361	488.152	5.98944	1.72932	8.86583	4176.56	8.63417	0.738263	6.10778	26.2102	6.07611	104.857	6.51583	84.4431	6.49917	104.858	9.2725	6790.56	8.69222	0.336158
																	5.58417	979.744	5.55222	33.186	5.99917	487.112	5.995	1.75036	8.87139	4166.81	8.64111	0.635401	6.11333	26.1879	6.08167	104.857	6.52222	84.2867	6.51194	104.858	9.28528	6794.13	8.69972	0.0546083
																	5.58972	993.268	5.55806	32.9779	6.00472	490.477	6.00083	1.94902	8.87861	4163.72	8.65222	0.775672	6.11889	26.2587	6.08722	104.857	6.52833	84.1532	6.51833	104.858	9.29083	6786.37	8.705	0.32757
																	5.59556	992.831	5.56333	32.6264	6.01028	495.577	6.00639	1.94601	8.88583	4161.13	8.6575	0.775608	6.12444	26.0496	6.09278	104.857	6.53528	84.195	6.52444	104.858	9.29667	6779.11	8.71889	0.881132
																	5.60111	1007.29	5.56889	32.2701	6.01583	494.621	6.01222	1.69073	8.89278	4156.6	8.66639	0.979264	6.13	25.9407	6.09833	104.857	6.54194	84.184	6.53167	104.858	9.30417	6774.74	8.725	0.371654
																	5.60667	996.384	5.57472	31.8911	6.02167	494.829	6.0175	1.73056	8.9	4189.82	8.67278	1.00654	6.13556	25.855	6.10389	104.857	6.54778	84.3508	6.53806	104.858	9.31056	6767.55	8.73083	0.498988
																	5.6125	994.328	5.58028	31.608	6.02722	494.083	6.02306	1.97124	8.91	4190.86	8.67806	0.760593	6.14139	25.8872	6.10944	104.857	6.55722	84.484	6.54389	104.858	9.32	6763.89	8.73667	0.544042
																	5.61806	992.403	5.58583	31.2969	6.03278	493.701	6.02889	1.80035	8.91778	4200.59	8.68917	1.10625	6.14694	26.0361	6.115	104.857	6.56417	84.4576	6.55333	104.858	9.32611	6758.79	8.74194	0.724045
																	5.62361	1013.2	5.59139	31.0448	6.03833	494.359	6.03472	1.4939	8.92806	4200.83	8.69583	0.719736	6.1525	25.9684	6.12056	104.857	6.57139	84.5288	6.56056	104.858	9.33639	6759.15	8.76167	0.116531
																	5.62917	1012.7	5.59722	30.8338	6.04389	497.363	6.04	1.73668	8.93417	4213.33	8.7025	0.587375	6.15806	26.0092	6.12639	104.857	6.57722	84.3574	6.5675	104.858	9.34361	6754.59	8.77167	0.793642
																	5.63472	1020.94	5.60278	30.7377	6.04944	498.675	6.04556	1.75112	8.94333	4225.05	8.71111	0.777399	6.16361	26.058	6.13194	104.857	6.58333	84.5812	6.57333	104.858	9.3625	6761.73	8.78111	0.207486
																	5.64028	1023.59	5.60833	30.8567	6.05528	498.741	6.05139	1.39974	8.95028	4235.75	8.72306	1.2174	6.16917	25.9819	6.13722	104.857	6.58889	84.4639	6.57944	104.858	9.37083	6755.51	8.78694	0.599649
																	5.64583	1024.26	5.61389	30.5619	6.06056	498.542	6.05694	1.48445	8.95694	4245.43	8.73444	0.754959	6.17472	25.9136	6.14306	104.857	6.59444	84.4701	6.58472	104.858	9.37667	6843.41	8.79222	0.647623
																	5.65139	1031.71	5.61972	30.5623	6.06611	498.931	6.06222	1.57784	8.9625	4266.98	8.74167	1.46258	6.18028	25.6624	6.14861	104.857	6.6	84.3214	6.59056	104.858	9.38944	6840.44	8.79917	0.641879
																	5.65694	1040.75	5.62528	30.1748	6.07167	500.26	6.06778	1.37039	8.96833	4293.47	8.75111	1.08535	6.18611	25.6577	6.15389	104.857	6.60556	84.2664	6.59611	104.858	9.40028	6832.32	8.81	0.28665
																	5.6625	1017.14	5.63083	29.8694	6.07722	502.955	6.07333	1.57659	8.97861	4304.38	8.75944	0.891258	6.19167	25.4844	6.15972	104.857	6.61111	84.1109	6.60167	104.858	9.41028	6829.78	8.82111	0.0913444
																	5.66806	1018.13	5.63639	29.5912	6.08278	506.236	6.07889	1.7094	8.98417	4301.32	8.76611	0.932218	6.19722	25.3708	6.16528	104.857	6.61694	84.182	6.60722	104.858	9.41583	6815.83	8.82833	0.130323
																	5.67389	1032.12	5.64194	29.531	6.08833	507.289	6.08444	1.69644	8.99556	4315.63	8.7725	0.845089	6.20278	25.1794	6.17083	104.857	6.62417	84.3953	6.61278	104.858	9.42528	6805.17	8.83528	0.167219
																	5.67944	1029.18	5.6475	29.2783	6.09389	506.325	6.09028	1.7591	9.00333	4334	8.77833	0.779502	6.20833	25.1229	6.17667	104.857	6.63667	84.7707	6.62028	104.858	9.43278	6823.23	8.84139	0.4198
																	5.685	1024.37	5.65333	29.1826	6.09972	507.891	6.09556	1.81378	9.01667	4354.75	8.78833	0.721402	6.21389	25.1651	6.18222	104.857	6.64278	84.9296	6.63278	104.858	9.43944	6813.43	8.84722	0.151397
																	5.69056	1027.91	5.65861	28.9431	6.10528	508.653	6.10139	1.53583	9.02722	4362.9	8.79556	0.801437	6.21944	25.2801	6.18778	104.857	6.64917	84.9248	6.63889	104.858	9.44722	6804.6	8.85722	0.0130607
																	5.69611	1033.48	5.66444	28.8765	6.11083	511.947	6.10694	1.63109	9.04194	4378.81	8.80639	0.87441	6.225	25.1233	6.19333	104.857	6.65556	84.9584	6.64528	104.858	9.45333	6794.11	8.86417	0.125351
																	5.70194	1018.78	5.67	28.7718	6.11639	518.525	6.1125	1.88033	9.05194	4407.66	8.81528	0.649593	6.23083	25.2667	6.19889	104.857	6.66361	84.8938	6.65167	104.858	9.46167	6783.09	8.87222	0.344369
																	5.70722	1034.74	5.67528	28.4516	6.12194	522.084	6.11806	1.88279	9.05833	4441.56	8.8225	0.614632	6.23639	25.0215	6.20444	104.857	6.66944	85.1457	6.65972	104.857	9.46972	6775	8.88306	0.24864
																	5.71306	1032.81	5.68111	28.2081	6.12778	523.472	6.12389	1.51222	9.06528	4442.32	8.83333	1.05252	6.24194	25.1814	6.21	104.857	6.675	85.3406	6.66556	104.857	9.48028	6765.82	8.88889	0.399164
																	5.71861	1031.35	5.68667	27.9343	6.1375	529.277	6.13361	1.48485	9.07389	4451.56	8.84028	1.05901	6.24778	25.1775	6.21556	104.857	6.68056	85.3308	6.67111	104.857	9.48806	6756.94	8.89556	0.277538
																	5.72417	1031.87	5.69222	27.6415	6.14472	530.42	6.14083	1.21113	9.08111	4451.65	8.84583	0.770689	6.25306	25.1109	6.22111	104.857	6.68611	85.5758	6.67667	104.857	9.50139	6750.03	8.90333	0.307029
																	5.72972	1038.38	5.69778	27.3602	6.15028	533.789	6.14611	1.63374	9.08722	4448.28	8.85389	0.763806	6.25861	25.1253	6.22667	104.857	6.69167	85.6699	6.6825	104.857	9.51278	6743.56	8.91222	0.505425
																	5.73556	1059.95	5.70361	27.2472	6.15583	537.775	6.15194	1.99938	9.10389	4465.88	8.86194	0.903006	6.26417	25.2773	6.2325	104.857	6.69722	85.733	6.68778	104.857	9.52083	6735.93	8.91972	0.552849
																	5.74083	1072.28	5.70889	27.0441	6.16139	540.179	6.1575	1.86853	9.11167	4513.28	8.8675	0.91879	6.26972	25.2574	6.23806	104.857	6.70306	85.8965	6.69361	104.857	9.53028	6726.98	8.92722	0.353076
																	5.74639	1076.58	5.71472	27.0251	6.16722	537.967	6.16306	1.83361	9.12528	4529.97	8.87472	1.46015	6.27528	25.2583	6.24361	104.857	6.70861	86.1486	6.69917	104.857	9.53833	6716.26	8.93444	0.940755
																	5.75222	1088.72	5.72028	26.7928	6.17278	536.575	6.16861	1.83596	9.13333	4537.93	8.88194	1.04819	6.28111	25.1837	6.24917	104.857	6.71417	86.2161	6.70472	104.857	9.55778	6707.89	8.94083	0.49543
																	5.75778	1088.68	5.72583	26.5029	6.17806	537.475	6.17417	1.74669	9.14194	4566.17	8.88889	0.949736	6.28639	25.2979	6.25472	104.857	6.71972	86.5761	6.71056	104.857	9.56694	6778.01	8.94944	0.192344
																	5.76333	1096.07	5.73167	26.421	6.18361	537.753	6.17972	1.58646	9.14806	4570.49	8.89611	0.774216	6.29222	25.2014	6.26028	104.857	6.72556	86.6475	6.71583	104.857	9.57528	6764.03	8.95611	0.475806
																	5.76889	1089.56	5.73694	26.1502	6.18917	540.606	6.18528	1.39537	9.15472	4608.85	8.90611	1.02767	6.2975	25.5345	6.26583	104.857	6.73111	86.4804	6.72139	104.857	9.58278	6751.11	8.965	0.508409
																	5.77444	1082.24	5.7425	25.9647	6.19472	542.715	6.19083	1.53046	9.16528	4646.23	8.91389	0.942229	6.30333	25.6292	6.27139	104.857	6.73722	86.5741	6.72694	104.857	9.59611	6740.78	8.97556	0.23271
																	5.78028	1083.26	5.74806	25.6828	6.20056	544.748	6.19639	1.52554	9.17139	4642.98	8.92417	0.649073	6.30889	25.3646	6.27694	104.857	6.74722	86.6779	6.73361	104.857	9.60333	6724.93	8.98361	0.104342
																	5.78583	1088.64	5.75389	25.6323	6.20583	543.389	6.20194	1.52745	9.17806	4648.46	8.93028	0.645022	6.31444	25.3652	6.28278	104.857	6.75639	86.6586	6.74333	104.857	9.61056	6712.69	8.99806	0.854994
																	5.79139	1092.41	5.75944	25.3669	6.21167	542.682	6.2075	1.44251	9.18722	4665.08	8.93944	0.556365	6.32	25.2798	6.28806	104.857	6.76278	86.4076	6.75278	104.857	9.62028	6702.88	9.00417	0.232661
																	5.79694	1103.57	5.76528	25.3165	6.21694	545.117	6.21306	1.50374	9.205	4689.17	8.94639	0.987916	6.32583	25.325	6.29361	104.857	6.76944	86.2806	6.75889	104.857	9.63028	6691.51	9.0125	0.703344
																	5.8025	1123.53	5.77056	25.0724	6.2225	551.052	6.21861	1.49545	9.2125	4708.93	8.95306	0.726248	6.33139	25.3826	6.29917	104.857	6.775	86.3862	6.76556	104.857	9.63722	6683.41	9.01833	0.35688
																	5.80806	1150.75	5.77611	24.8317	6.22806	559.202	6.22417	1.36869	9.21889	4727.48	8.95861	0.851428	6.33694	25.2335	6.305	104.857	6.78056	86.5457	6.77111	104.857	9.64694	6671.64	9.03	0.407991
																	5.81389	1153.24	5.78167	24.5831	6.23389	562.88	6.22972	1.27962	9.22444	4725.74	8.96444	0.678025	6.3425	25.2475	6.31083	104.857	6.78639	86.3456	6.77667	104.857	9.66222	6656.95	9.0375	0.364879
																	5.81917	1158.96	5.78722	24.408	6.23917	565.027	6.23528	1.2882	9.23889	4752.84	8.97472	0.84981	6.34806	25.1068	6.31611	104.857	6.79556	86.3577	6.7825	104.857	9.67	6651.41	9.04583	0.577657
																	5.825	1163.81	5.79306	24.2501	6.245	567.178	6.24083	1.21444	9.24444	4751.67	8.98	0.629596	6.35361	25.1475	6.32194	104.857	6.8025	86.0543	6.79167	104.857	9.67778	6638.54	9.05306	0.288789
																	5.83056	1170.66	5.79861	24.0246	6.25056	564.925	6.24639	1.1972	9.25333	4760.03	8.99167	0.46761	6.35944	25.0606	6.32722	104.857	6.80833	85.8704	6.79861	104.857	9.68528	6625.21	9.06472	0.194497
																	5.83611	1190.6	5.80444	23.8355	6.25583	568.938	6.25194	1.19908	9.25944	4785.61	8.99944	0.632665	6.365	24.9463	6.33278	104.857	6.81667	85.5258	6.80444	104.857	9.69528	6612.68	9.07167	0.756083
																	5.84167	1204.92	5.81	23.7887	6.26444	582.707	6.26083	1.28714	9.26694	4788.89	9.01278	1.05119	6.37056	24.9121	6.33889	104.857	6.82389	85.4169	6.81306	104.857	9.70667	6601.16	9.08056	0.349608
																	5.8475	1232.26	5.81528	23.5369	6.27	596.345	6.26611	1.2218	9.27306	4785	9.02333	1.58038	6.37611	24.9136	6.34417	104.857	6.82972	85.3341	6.82	104.857	9.71222	6590.59	9.08694	0.305836
																	5.85306	1235.06	5.82083	23.2994	6.27667	605.251	6.27278	1.43402	9.27972	4786.52	9.03806	0.619581	6.38167	24.7754	6.34972	104.857	6.83556	85.4929	6.82583	104.857	9.72028	6577.8	9.09694	0.514798
																	5.85861	1253.64	5.82639	23.1054	6.28333	611.541	6.27944	1.41856	9.28528	4817.3	9.04806	0.825354	6.38722	24.8751	6.35556	104.857	6.84278	85.6298	6.83167	104.857	9.73111	6570.56	9.10694	0.816479
																	5.86417	1265.65	5.83222	22.9716	6.29167	616.511	6.28778	1.285	9.29139	4824.35	9.05444	0.526114	6.39278	25.072	6.36083	104.857	6.84972	85.6359	6.83889	104.857	9.73806	6567.51	9.11417	0.123867
																	5.86972	1282.16	5.83778	22.7865	6.29889	635.102	6.295	1.34185	9.30528	4838.77	9.06139	0.707673	6.39861	24.8411	6.36667	104.857	6.85806	85.6641	6.84583	104.857	9.74361	6564.08	9.12083	0.122614
																	5.87528	1316.25	5.84361	22.5256	6.30667	638.51	6.30278	1.67145	9.31556	4848.32	9.07	0.72632	6.40417	25.0204	6.37222	104.858	6.86556	85.7506	6.85417	104.857	9.75889	6555.23	9.12917	0.374014
																	5.88083	1346.95	5.84917	22.3579	6.31361	637.449	6.30972	1.49309	9.32611	4866.36	9.07722	0.895603	6.40972	24.9658	6.37778	104.858	6.87278	85.618	6.86167	104.857	9.77472	6546.56	9.13722	0.899442
																	5.88639	1351.94	5.85472	22.1121	6.32	643.791	6.31611	1.40588	9.3325	4894.58	9.08333	0.801652	6.41528	24.6927	6.38361	104.858	6.87972	85.6629	6.86889	104.857	9.78417	6539.16	9.14583	0.172211
																	5.89222	1356.42	5.86028	21.9611	6.32806	648.026	6.32417	1.21809	9.34	4897.09	9.1	0.807708	6.42083	24.5971	6.38889	104.858	6.88833	85.8828	6.87583	104.857	9.79528	6531.26	9.15361	1.04744
																	5.89778	1367.9	5.86583	21.8107	6.33694	658.195	6.33333	1.60782	9.35028	4922.81	9.10778	0.928834	6.43028	24.3994	6.39444	104.858	6.8975	85.6984	6.88444	104.857	9.81417	6526.62	9.16028	0.459152
																	5.90333	1385.07	5.87139	21.5911	6.3425	663.202	6.33861	1.53279	9.35722	4939.87	9.12139	0.769969	6.44083	24.459	6.40028	104.858	6.90806	85.4266	6.89361	104.857	9.82333	6516.48	9.17889	0.710609
																	5.90889	1414.71	5.87722	21.5573	6.34806	669.987	6.34417	1.68875	9.36917	4953.29	9.12944	1.00657	6.44944	24.5104	6.40556	104.858	6.91389	85.3729	6.90417	104.857	9.83306	6510.04	9.19667	0.221129
																	5.91444	1449.79	5.8825	21.2933	6.35361	672.065	6.34972	1.68141	9.37861	4963.82	9.13833	1.00159	6.455	24.569	6.41139	104.858	6.92278	85.5803	6.91	104.857	9.85139	6500.88	9.21028	0.326775
																	5.92	1498.21	5.88806	21.0259	6.35917	673.682	6.35528	1.50996	9.38667	4971.94	9.14444	0.933211	6.46056	24.3796	6.41722	104.858	6.92861	85.5815	6.91889	104.857	9.87	6492.01	9.21861	0.155894
																	5.92556	1541.25	5.89361	20.8365	6.36472	674.219	6.36083	1.57796	9.40111	4993.08	9.15111	0.686876	6.46611	24.1996	6.42667	104.858	6.93722	85.7682	6.92472	104.857	9.87583	6485.18	9.22778	0.372729
																	5.93111	1542.75	5.89944	20.6629	6.37028	677.3	6.36639	1.5106	9.40806	4999.81	9.16139	0.781411	6.47167	24.1204	6.43694	104.858	6.94278	85.7615	6.93333	104.857	9.88583	6478.26	9.23333	0.0472967
																	5.93667	1552.75	5.905	20.4231	6.37583	691.428	6.37194	1.52508	9.41389	5000.5	9.1675	0.909179	6.47722	24.2135	6.44556	104.858	6.94889	85.8952	6.93889	104.857	9.89639	6472.89	9.25167	4.12537
																	5.94222	1580.15	5.91056	20.3472	6.38139	701.265	6.3775	1.35984	9.42389	5012.82	9.17444	0.695005	6.48333	24.3291	6.45083	104.858	6.95556	85.5729	6.945	104.857	9.90417	6464.85	9.26083	0.25665
																	5.94778	1600.86	5.91611	20.248	6.38694	704.911	6.38306	1.28024	9.43111	5029.19	9.18361	0.683356	6.48889	24.4022	6.45667	104.858	6.96361	85.3731	6.95167	104.857	9.91222	6459.52	9.26861	-0.00742994
																	5.95333	1645.1	5.92167	20.0024	6.3925	705.422	6.38861	1.2176	9.43972	5060.53	9.20111	1.16643	6.49472	24.2805	6.46222	104.858	6.96917	85.0408	6.95972	104.857	9.92389	6452.29	9.28139	0.944922
																	5.95889	1655.04	5.92722	19.7513	6.39806	705.786	6.39417	1.20155	9.44889	5078.8	9.20861	1.02347	6.5	24.4278	6.46778	104.858	6.975	84.991	6.96528	104.857	9.9325	6447.96	9.28722	0.228719
																	5.96444	1665.97	5.93278	19.6476	6.40361	708.578	6.39972	1.20061	9.455	5080.66	9.215	1.12362	6.50583	24.1218	6.47333	104.858	6.98028	84.9233	6.97083	104.857	9.93806	6441.8	9.29278	0.421382
																	5.97028	1703.35	5.93833	19.4274	6.40917	715.678	6.40528	1.10936	9.46417	5106.77	9.22028	0.658285	6.51306	24.093	6.47944	104.858	6.98583	84.6453	6.97639	104.857	9.94528	6440.51	9.30028	0.470441
																	5.97583	1689.51	5.94389	19.2703	6.41472	724.079	6.41083	1.02988	9.46972	5100.04	9.235	0.373406	6.5225	24.0964	6.48472	104.858	6.99139	84.4841	6.98194	104.857	9.95361	6433.74	9.30694	0.196011
																	5.98139	1700.4	5.94944	19.0571	6.42056	730.681	6.41667	1.07589	9.47556	5105.97	9.24056	0.670572	6.53222	23.7253	6.49056	104.858	6.99722	84.3099	6.9875	104.857	9.96111	6429.99	9.31611	0.266547
																	5.98694	1723.48	5.95528	18.9416	6.42806	730.857	6.42417	1.34332	9.48083	5116.05	9.24944	0.512101	6.55056	23.7453	6.49611	104.858	7.0025	84.2571	6.99306	104.857	9.96667	6427.65	9.32222	0.289649
																	5.9925	1735.4	5.96083	18.7674	6.43556	718.989	6.43167	1.30578	9.48889	5132.69	9.25556	0.779199	6.55889	23.6754	6.50167	104.858	7.00806	84.0484	6.99889	104.857	9.97306	6423.22	9.3325	0.251966
																	5.99806	1742.94	5.96611	18.5554	6.44389	734.282	6.44	1.49798	9.49556	5140.61	9.26306	1.22389	6.56444	23.6837	6.50917	104.858	7.01389	84.1761	7.00417	104.857	9.98528	6417.34	9.34	0.0631038
																	6.00361	1733.21	5.97167	18.3215	6.44944	740.504	6.44556	1.71028	9.50556	5151.96	9.26917	0.661299	6.57	23.6067	6.51861	104.858	7.01944	84.161	7.01	104.857	9.99389	6412.07	9.35861	0.197114
																	6.00944	1746.38	5.9775	18.0419	6.455	759.175	6.45139	1.76306	9.51139	5154.56	9.27583	0.764888	6.57556	23.6028	6.52861	104.858	7.025	83.9721	7.01528	104.857	10.0047	6407.26	9.36694	0.297374
																	6.01472	1755.26	5.98306	17.8341	6.46056	764.267	6.45667	1.66484	9.52139	5163.49	9.28139	0.491323	6.58139	23.8216	6.54667	104.858	7.03056	83.8654	7.02139	104.857	10.0144	6402.37	9.37278	0.408856
																	6.02028	1779.09	5.98861	17.6501	6.46611	765.349	6.46222	1.58788	9.53139	5171.98	9.2875	0.730787	6.58694	23.9564	6.55528	104.858	7.03667	83.9173	7.02694	104.857	10.0214	6401.36	9.38556	0.087665
																	6.02583	1792.85	5.99417	17.4893	6.47194	764.875	6.46778	1.58203	9.54	5183.37	9.30167	1.16671	6.5925	23.9662	6.56056	104.858	7.04278	83.9436	7.03278	104.857	10.0286	6398.44	9.39639	0.344164
																	6.03167	1793.21	5.99972	17.3745	6.4775	774.778	6.47361	1.39131	9.54556	5190.18	9.31167	0.457979	6.59806	23.8657	6.56611	104.858	7.05028	84.1056	7.03889	104.857	10.0347	6394.55	9.40639	0.150997
																	6.03694	1799.65	6.00528	17.1259	6.48333	778.954	6.47944	1.3767	9.55472	5198.06	9.32222	0.510588	6.60361	23.9519	6.57167	104.858	7.06056	84.1367	7.04667	104.857	10.0492	6390.36	9.41194	0.306031
																	6.04278	1800.91	6.01083	16.9488	6.48889	792.536	6.485	1.49932	9.5625	5210.31	9.32861	0.810711	6.61472	23.8845	6.57722	104.858	7.08	84.1211	7.05667	104.857	10.0547	6388.76	9.42139	0.431605
																	6.04833	1812.54	6.01639	16.7692	6.49444	806.944	6.49056	1.56903	9.56944	5226.77	9.33611	1.19128	6.62056	23.6669	6.58278	104.858	7.08667	84.0608	7.07611	104.857	10.0633	6386.01	9.42917	0.581004
																	6.05389	1837	6.02194	16.5548	6.5	813.41	6.49611	1.65876	9.57806	5234.66	9.34639	0.983209	6.62611	23.7054	6.58861	104.858	7.09583	84.2067	7.08278	104.857	10.07	6383.21	9.43556	0.584361
																	6.05944	1872.68	6.0275	16.3724	6.50583	815.686	6.50167	1.78673	9.59694	5259.28	9.35333	0.768222	6.63167	23.3395	6.59417	104.858	7.10139	84.4623	7.09194	104.857	10.0803	6377.92	9.44333	0.152518
																	6.065	1905.88	6.03333	16.2546	6.51111	810.06	6.50722	1.86977	9.6075	5276.28	9.36528	0.523991	6.63722	23.321	6.59972	104.858	7.10694	84.267	7.0975	104.857	10.0886	6377.22	9.44944	0.191541
																	6.07056	1936.7	6.03889	16.1554	6.51694	810.356	6.51306	1.72411	9.61583	5292.5	9.37472	0.680783	6.64278	23.3845	6.60528	104.858	7.1125	84.1927	7.10306	104.857	10.0944	6376.97	9.45778	0.239202
																	6.07611	1930.2	6.04417	15.9655	6.5225	813.818	6.51889	1.43176	9.62667	5306.5	9.38278	0.764772	6.64861	23.5775	6.61083	104.858	7.12083	84.4471	7.10861	104.857	10.1056	6374.88	9.46583	0.0590905
																	6.08167	1927.56	6.04972	15.7646	6.52806	816.606	6.52417	1.61184	9.63361	5313.67	9.39722	1.03729	6.65417	23.6077	6.61639	104.858	7.12694	84.6373	7.11694	104.857	10.1114	6376.11	9.47639	-0.0170097
																	6.08722	1964.89	6.05556	15.4841	6.53361	816.892	6.52972	1.69529	9.64167	5326.45	9.40417	0.653493	6.66056	23.8542	6.62194	104.858	7.13583	84.5823	7.12306	104.857	10.1178	6375.58	9.48444	0.170341
																	6.09278	2013.87	6.06111	15.281	6.53944	813.774	6.53528	1.79907	9.66028	5365.86	9.41	0.645689	6.66917	23.6063	6.62806	104.858	7.14278	84.622	7.13194	104.857	10.1233	6375.52	9.49778	0.0387197
																	6.09833	2058.71	6.06667	15.1106	6.545	814.177	6.54111	1.67863	9.67	5374.17	9.42	0.838565	6.67472	23.5508	6.63361	104.858	7.15472	84.885	7.13889	104.857	10.1314	6371.54	9.50889	0.353929
																	6.10389	2108.09	6.07222	14.897	6.55056	811.304	6.54639	1.67365	9.67583	5393.98	9.42722	1.05555	6.68028	23.4328	6.63889	104.858	7.16361	84.8446	7.15083	104.857	10.1431	6367.36	9.51694	0.131462
																	6.10972	2114.07	6.07778	14.7091	6.55611	820.631	6.55222	1.5198	9.68417	5401.71	9.43583	0.590652	6.68583	23.4026	6.64444	104.858	7.16917	84.8656	7.15972	104.857	10.1486	6364.85	9.52667	0.00499459
																	6.115	2128.45	6.08333	14.5722	6.56167	835.333	6.55778	1.54587	9.69694	5422.64	9.445	0.867447	6.69139	23.4449	6.65028	104.858	7.17472	84.7424	7.16528	104.857	10.1542	6362.6	9.53444	0.00633372
																	6.12083	2136.27	6.08889	14.3439	6.56722	837.729	6.56333	1.59112	9.70333	5424.15	9.45111	0.702725	6.69694	23.4101	6.65667	104.858	7.18056	84.7813	7.17083	104.857	10.1608	6361.03	9.55389	0.2624
																	6.12639	2161.13	6.09444	14.1665	6.57278	841.57	6.56889	1.5983	9.71306	5437.5	9.46056	0.735262	6.7025	23.0513	6.66528	104.858	7.18583	84.6415	7.17639	104.857	10.1722	6358.32	9.56306	0.534987
																	6.13194	2191.94	6.1	13.9788	6.57833	837.934	6.57444	1.73498	9.72278	5446.66	9.46583	0.905157	6.70806	22.9171	6.67083	104.858	7.19167	84.8479	7.18194	104.857	10.1889	6354.66	9.57139	1.06766
																	6.1375	2228.34	6.10556	13.849	6.58417	833.672	6.58	1.75271	9.73	5449.46	9.47167	0.644803	6.71389	22.8931	6.67639	104.858	7.19722	84.9836	7.1875	104.857	10.1956	6354.87	9.57889	0.132872
																	6.14306	2225.82	6.11139	13.6618	6.58972	843.84	6.58556	1.82539	9.73667	5462.55	9.47694	0.637855	6.72139	22.8956	6.68194	104.858	7.20278	84.9818	7.19333	104.857	10.2017	6354.7	9.59222	0.276114
																	6.14861	2246.13	6.11667	13.4661	6.59528	846.433	6.59139	1.60378	9.74833	5480.24	9.485	0.556626	6.72833	22.758	6.6875	104.858	7.20833	84.9801	7.19889	104.857	10.2078	6353.57	9.59944	0.781035
																	6.15444	2234.56	6.12222	13.2583	6.60111	853.387	6.59722	1.54307	9.75444	5506.53	9.49194	0.699604	6.73528	22.7211	6.69306	104.858	7.21389	85.0732	7.20444	104.857	10.2203	6348.92	9.60694	1.07232
																	6.16	2233.04	6.12806	13.0686	6.60667	852.751	6.60278	1.47452	9.76389	5516.41	9.50194	0.904376	6.74139	22.645	6.69861	104.858	7.2225	85.2429	7.21	104.857	10.2258	6348.24	9.61639	0.264243
																	6.16556	2277.09	6.13389	12.8273	6.61222	853.474	6.60833	1.62227	9.7725	5523.35	9.5075	0.821796	6.74722	22.635	6.70417	104.858	7.23222	85.309	7.21861	104.857	10.2317	6349.14	9.62639	0.566996
																	6.17111	2325.49	6.13917	12.6589	6.61806	852.507	6.61389	1.61703	9.78139	5532.43	9.5175	0.896684	6.75528	22.7222	6.70972	104.858	7.23806	85.6097	7.22833	104.857	10.2397	6348.61	9.63333	0.4155
																	6.17667	2350.67	6.14472	12.4704	6.62361	849.869	6.61972	1.51599	9.78722	5538.12	9.5275	0.643981	6.76083	22.5543	6.7175	104.858	7.245	85.6654	7.23417	104.857	10.2453	6349.63	9.64306	0.179161
																	6.18222	2367.86	6.15056	12.2813	6.62917	853.702	6.62556	1.44077	9.79278	5546.2	9.53611	0.508024	6.76639	22.488	6.72444	104.858	7.25056	85.7229	7.24111	104.858	10.2528	6347.37	9.65833	1.02487
																	6.18806	2360.42	6.15611	12.1073	6.635	858.171	6.63083	1.47973	9.80222	5555.07	9.54167	1.23676	6.77194	22.5946	6.73111	104.858	7.26	85.8211	7.24639	104.858	10.2686	6343.53	9.66639	0.310819
																	6.19361	2367.13	6.16167	12.0161	6.64028	863.632	6.63667	1.46788	9.81167	5566.93	9.55111	0.701426	6.7775	22.5995	6.73778	104.858	7.27111	85.8426	7.25611	104.858	10.2747	6342.85	9.67389	0.501967
																	6.19917	2394.79	6.1675	11.9183	6.64611	862.695	6.64222	1.66079	9.81889	5582.93	9.55861	1.52163	6.78333	22.571	6.74333	104.858	7.27722	85.8315	7.26722	104.858	10.2814	6341.03	9.68139	0.643283
																	6.20472	2427.57	6.17278	11.7313	6.65139	860.789	6.6475	1.79766	9.825	5591.1	9.56556	0.558692	6.78861	22.8952	6.75139	104.858	7.28556	85.9408	7.27333	104.858	10.2892	6341.74	9.69139	0.536089
																	6.21028	2479.63	6.17833	11.5329	6.65722	858.474	6.65306	1.78575	9.83056	5592.93	9.57417	0.91449	6.79444	22.5754	6.75694	104.858	7.29556	86.1908	7.28194	104.858	10.2978	6339.65	9.70278	0.580434
																	6.21583	2503.43	6.18389	11.302	6.66278	860.732	6.65889	1.65278	9.83611	5596.45	9.59306	0.437004	6.79972	22.5558	6.7625	104.858	7.30417	86.405	7.29167	104.858	10.3058	6345.54	9.70806	0.497644
																	6.22139	2517.95	6.18944	11.127	6.66833	871.579	6.66472	1.38504	9.84722	5607.76	9.60361	0.633466	6.80528	22.5357	6.76806	104.858	7.30972	86.4319	7.30028	104.858	10.3117	6350.64	9.71639	0.119789
																	6.22722	2533.42	6.195	10.9065	6.67389	879.803	6.67028	1.28005	9.85917	5622.55	9.61222	0.854276	6.81083	22.5659	6.77361	104.858	7.31528	86.5689	7.30583	104.858	10.3197	6347.68	9.72722	-0.0276374
																	6.23278	2541.87	6.20083	10.7344	6.67972	888.121	6.67583	1.25641	9.86889	5629.5	9.62278	0.595311	6.81639	22.6806	6.77917	104.858	7.32083	86.5547	7.31139	104.858	10.3289	6348.36	9.73444	1.03838
																	6.23833	2575.58	6.20639	10.5664	6.685	885.065	6.68111	1.52477	9.88139	5641.21	9.62972	0.824566	6.82194	22.6197	6.78472	104.858	7.32639	86.6191	7.31694	104.858	10.3347	6354.89	9.74	0.521256
																	6.24389	2613.52	6.21194	10.3447	6.69083	885.917	6.68694	1.61467	9.89806	5655.8	9.63778	0.867538	6.82778	22.6314	6.79028	104.858	7.34111	86.5424	7.3225	104.858	10.3417	6355.07	9.75528	0.067747
																	6.24944	2636.37	6.2175	10.2303	6.69639	889.234	6.69222	1.65311	9.90417	5663.77	9.65639	1.73071	6.83333	22.549	6.79583	104.858	7.35278	86.5414	7.33722	104.826	10.3478	6355.13	9.77083	0.404318
																	6.255	2671.6	6.22333	10.0165	6.70194	899.076	6.69806	1.82299	9.9125	5672.13	9.66611	0.687248	6.83889	22.8211	6.80139	104.858	7.36028	86.8545	7.34889	104.826	10.3558	6387.66	9.78056	1.10685
																	6.26056	2702.66	6.22889	9.86352	6.7075	908.838	6.70361	1.86353	9.92694	5693.65	9.67194	0.646659	6.84444	22.8429	6.80694	104.858	7.36806	86.9375	7.35667	104.828	10.3614	6388.91	9.79139	0.0778269
																	6.26611	2712.23	6.23417	9.71304	6.71306	919.125	6.70917	1.84156	9.9325	5696.44	9.68056	0.519803	6.85	22.6711	6.81278	104.858	7.37472	86.8575	7.36417	104.83	10.3733	6388.66	9.81028	0.293758
																	6.27194	2727.36	6.24	9.55554	6.71861	926.002	6.71472	1.6599	9.94667	5712.9	9.69306	0.830296	6.85556	22.8071	6.81806	104.858	7.38028	86.8801	7.37083	104.831	10.3806	6389.48	9.81944	0.210008
																	6.2775	2729.45	6.24583	9.49096	6.72444	928.144	6.72028	1.50016	9.95694	5742.07	9.69944	0.878915	6.86139	23.0008	6.82361	104.858	7.38583	86.9639	7.37611	104.833	10.3903	6388.8	9.82917	0.01361
																	6.28306	2750.85	6.25111	9.34322	6.73	931.17	6.72611	1.46805	9.96306	5765.23	9.70917	0.318249	6.86694	23.0313	6.82917	104.858	7.39278	86.8153	7.38194	104.835	10.3994	6387.36	9.84778	0.270315
																	6.28861	2757.64	6.25667	9.17473	6.73556	933.719	6.73139	1.65215	9.97472	5789.32	9.71889	0.654787	6.8725	23.0104	6.835	104.857	7.40417	86.6867	7.38889	104.836	10.4092	6386.77	9.86611	1.48558
																	6.29444	2783.29	6.26222	9.07634	6.74111	943.237	6.73722	1.61453	9.98056	5796.63	9.72611	0.504876	6.87806	23.1084	6.84083	104.857	7.41556	86.6564	7.40028	104.837	10.4211	6385.48	9.87222	0.60418
																	6.29972	2790.08	6.26778	8.9019	6.74722	951.501	6.74333	1.2249	9.98722	5816.41	9.73278	0.518308	6.88361	23.0565	6.84639	104.857	7.42111	86.6011	7.41167	104.838	10.4281	6385.8	9.88222	0.407496
																	6.30528	2808.28	6.27333	8.77266	6.75306	955.714	6.74917	1.39924	9.99278	5828.49	9.74472	1.31399	6.88944	23.2299	6.85194	104.857	7.42667	86.6222	7.41722	104.84	10.4453	6385	9.8925	0.257503
																	6.31083	2824.25	6.27917	8.63437	6.75861	957.075	6.75472	1.68142	9.99861	5834.57	9.75056	1.06526	6.89472	23.3686	6.85722	104.857	7.4325	86.6076	7.42278	104.841	10.4511	6385.62	9.90028	0.59979
																	6.31639	2869.79	6.28472	8.43137	6.76444	953.913	6.76028	1.5484	10.0044	5832.44	9.76	0.532178	6.90028	23.1662	6.86278	104.857	7.43778	86.416	7.42833	104.842	10.4583	6386.78	9.90833	0.0860351
																	6.32194	2891.82	6.29028	8.31227	6.76972	956.057	6.76583	1.47609	10.015	5830.37	9.76861	0.385912	6.90611	23.199	6.86833	104.857	7.44361	86.5061	7.43417	104.843	10.4725	6389.95	9.92	-0.0109751
																	6.32778	2953.51	6.29583	8.30532	6.77639	959.1	6.7725	1.2509	10.0208	5829.91	9.77778	1.11701	6.91167	22.9242	6.87389	104.857	7.44917	86.6846	7.43972	104.844	10.4828	6388.81	9.92889	0.916624
																	6.33306	2972.61	6.30139	8.20602	6.78194	961.812	6.77778	1.26493	10.0264	5834.06	9.78333	0.629298	6.91722	22.7423	6.88	104.857	7.45472	86.7298	7.445	104.845	10.4964	6390.48	9.93417	0.398296
																	6.33889	2976.34	6.30694	8.09255	6.7875	967.867	6.78333	1.29185	10.0331	5841.52	9.78889	0.817122	6.92278	22.6574	6.88528	104.857	7.46028	86.9051	7.45083	104.846	10.5028	6392.76	9.94139	0.12593
																	6.34444	2985.63	6.3125	8.1732	6.79306	970.13	6.78917	1.38669	10.0392	5847.13	9.79861	0.441908	6.92833	22.6641	6.89083	104.857	7.46722	87.1247	7.45639	104.847	10.5111	6394.02	9.95	0.318471
																	6.35	3003.46	6.31833	7.94523	6.79861	969.976	6.79472	1.42035	10.0469	5854.39	9.80778	0.343103	6.93389	22.5485	6.89639	104.857	7.47306	87.1315	7.46333	104.848	10.5183	6404.46	9.95722	0.0126947
																	6.35556	3019.58	6.32389	7.75101	6.80417	974.057	6.80028	1.50505	10.0531	5853.16	9.815	1.0018	6.93944	22.5525	6.90194	104.857	7.48694	87.1082	7.46917	104.849	10.5258	6404.84	9.9625	0.138831
																	6.36111	3079.67	6.32917	7.58263	6.80972	980.929	6.80583	1.44415	10.0597	5861.67	9.82111	1.37811	6.945	22.5681	6.90778	104.857	7.49361	87.0979	7.48306	104.85	10.5328	6405.16	9.96917	0.398456
																	6.36667	3090.31	6.33472	7.40414	6.81528	994.323	6.81139	1.3818	10.0686	5870.02	9.82667	0.747664	6.95056	22.3068	6.91333	104.857	7.49972	87.2643	7.48972	104.851	10.5483	6404.85	9.98167	0.097322
																	6.3725	3088.44	6.34028	7.22907	6.82111	1003.83	6.81694	1.30864	10.0808	5882.13	9.83222	0.595743	6.95611	22.2447	6.91889	104.857	7.50778	87.1297	7.49583	104.851	10.5603	6407.38	9.99	0.249346
																	6.37806	3099.34	6.34583	7.06377	6.82639	1008.81	6.8225	1.24418	10.0867	5887.4	9.84333	0.658571	6.96167	22.4944	6.92444	104.857	7.51611	87.4105	7.50389	104.852	10.5725	6409.62	10.0008	0.539901
																	6.38361	3113.38	6.35167	7.0527	6.83194	1010.08	6.82806	1.25566	10.0922	5896.1	9.85528	0.758999	6.9675	22.4359	6.93	104.857	7.52333	87.373	7.51222	104.853	10.5794	6412.27	10.0106	0.11473
																	6.38917	3141.51	6.35722	6.91226	6.83778	1006.55	6.83361	1.10036	10.0978	5901.17	9.865	0.659477	6.97278	22.2307	6.93556	104.857	7.53028	87.1166	7.51944	104.783	10.5972	6416.07	10.0175	0.360444
																	6.39472	3183.47	6.36278	6.87316	6.84306	1013.97	6.83917	1.08719	10.1033	5911.25	9.8775	1.14674	6.97833	22.1943	6.94111	104.857	7.53694	86.9294	7.52639	104.787	10.6039	6418.25	10.025	0.812457
																	6.40028	3198.76	6.36833	6.73692	6.84944	1031.18	6.84583	1.08958	10.1089	5912.88	9.89417	1.00354	6.98389	22.1456	6.94667	104.857	7.54333	86.7765	7.53333	104.791	10.6158	6425.03	10.0308	0.067703
																	6.40611	3176.36	6.37417	6.5808	6.85611	1050.71	6.85222	1.39278	10.1147	5917.15	9.90028	0.509258	6.98944	22.1688	6.95222	104.857	7.55167	86.6788	7.53944	104.78	10.6261	6427.57	10.0453	0.168892
																	6.41139	3197.45	6.37944	6.55001	6.86278	1063.8	6.85917	1.42595	10.1222	5934.21	9.90861	0.605052	6.99583	22.1517	6.95806	104.857	7.55778	86.4719	7.54806	104.762	10.6325	6430.06	10.0508	0.34935
																	6.41694	3216.67	6.38528	6.45982	6.87056	1072.61	6.86667	1.44487	10.1344	5946.69	9.92333	1.28155	7.00361	22.0963	6.96333	104.857	7.565	86.4434	7.55389	104.709	10.6392	6455.62	10.0594	0.413615
																	6.4225	3255.45	6.39083	6.30667	6.87639	1072.42	6.8725	1.15639	10.14	5956.14	9.92861	0.998759	7.01	22.1973	6.96917	104.857	7.57056	86.3968	7.56111	104.716	10.6456	6457.48	10.0661	0.0230391
																	6.42806	3293.42	6.39639	6.1853	6.88694	1097.18	6.88306	1.50406	10.1481	5964.74	9.94278	0.786386	7.01583	22.2646	6.97444	104.857	7.57639	86.3674	7.56694	104.725	10.6519	6459.49	10.0764	0.263058
																	6.43361	3333.2	6.40194	6.07188	6.89417	1120.31	6.89056	1.48712	10.1622	5979.57	9.95306	0.452639	7.02222	22.131	6.98	104.857	7.58194	86.3634	7.5725	104.733	10.6592	6461.71	10.085	0.047359
																	6.43917	3369.5	6.4075	6.03186	6.90083	1137.13	6.89694	1.24571	10.1678	5987.12	9.95944	0.655474	7.03611	22.1743	6.98583	104.857	7.58778	86.0779	7.57806	104.74	10.6683	6463.88	10.0908	0.535382
																	6.44472	3393.24	6.41306	5.90879	6.90944	1148.69	6.90556	1.26639	10.1758	5995.9	9.97111	0.809575	7.04556	22.2292	6.99194	104.857	7.59306	85.9974	7.58361	104.748	10.6792	6466	10.1017	0.241204
																	6.45056	3422.32	6.41861	5.94464	6.915	1159.96	6.91111	1.48516	10.1903	6012.58	9.97667	0.559189	7.05333	21.914	6.99972	104.857	7.59861	85.8298	7.58917	104.755	10.6869	6469.21	10.1075	0.00434911
																	6.45611	3455.53	6.42417	5.81728	6.92056	1167.43	6.91667	1.36607	10.1972	6020.56	9.98333	0.854026	7.06	21.9377	7.00611	104.857	7.60417	85.8975	7.59472	104.762	10.6939	6470.66	10.1139	0.320191
																	6.46167	3496.89	6.42972	5.79647	6.92611	1181.98	6.9225	1.37743	10.2044	6030.32	9.98889	0.28732	7.07222	21.9603	7.01194	104.857	7.60972	86.0395	7.60028	104.768	10.6994	6473.08	10.1194	0.387873
																	6.46722	3538.99	6.43528	5.67891	6.93194	1198.19	6.92778	1.59053	10.21	6040.39	9.99472	0.392993	7.07778	21.9167	7.01833	104.857	7.61556	86.2208	7.60583	104.753	10.7053	6475.43	10.1275	0.573405
																	6.47278	3570.72	6.44111	5.54063	6.93722	1199.99	6.93361	1.4268	10.2156	6051.89	10.0006	1.01653	7.08361	21.85	7.03222	104.857	7.62083	86.329	7.61167	104.759	10.7111	6477.62	10.1392	0.165538
																	6.47833	3604.03	6.44639	5.44224	6.94278	1195.78	6.93889	1.4818	10.2211	6056.22	10.0111	1.1484	7.08917	21.7892	7.04167	104.857	7.62667	86.464	7.61694	104.709	10.72	6481.19	10.1447	0.286151
																	6.48417	3619.91	6.45194	5.32121	6.94861	1198.85	6.94444	1.48458	10.2306	6071.93	10.0169	1.50155	7.09472	21.7506	7.04944	104.857	7.63222	86.6817	7.62278	104.705	10.7292	6484.38	10.1503	0.300499
																	6.48972	3635.83	6.45778	5.23395	6.95417	1202.16	6.95028	1.58908	10.2433	6089.32	10.0225	0.460983	7.10028	21.7137	7.05611	104.857	7.63778	86.6451	7.62833	104.686	10.7356	6487.96	10.1569	0.0454194
																	6.49528	3648.4	6.46333	5.16293	6.95972	1209.48	6.95583	1.68462	10.2489	6097.81	10.0294	0.487566	7.10583	21.982	7.06833	104.857	7.64333	86.5545	7.63417	104.696	10.7425	6489.49	10.1683	-0.0383219
																	6.50083	3669.83	6.46889	5.14631	6.96528	1225.77	6.96167	1.76945	10.2597	6111.6	10.0353	1.11393	7.11139	21.9152	7.07389	104.857	7.64889	86.5622	7.63944	104.652	10.7564	6493.43	10.185	0.639119
																	6.50639	3694.26	6.47472	5.05771	6.97083	1247.45	6.96694	1.66196	10.2664	6123.78	10.0433	0.59356	7.11694	21.9801	7.07944	104.857	7.65444	86.507	7.645	104.622	10.7681	6497.53	10.1919	1.00228
																	6.51194	3705.41	6.48	5.0128	6.97667	1254.48	6.9725	1.83612	10.2756	6135.93	10.0492	0.757253	7.12278	21.9044	7.08528	104.857	7.66028	86.558	7.65083	104.635	10.7758	6503.07	10.1978	0.411681
																	6.5175	3719.05	6.48583	4.79065	6.98222	1257.01	6.97833	1.60772	10.2869	6150.09	10.0558	0.809083	7.12833	21.8274	7.09083	104.857	7.66583	86.4196	7.65611	104.612	10.7828	6506.03	10.2039	0.543782
																	6.52306	3721.51	6.49139	4.69964	6.98778	1262.2	6.98361	1.68417	10.2925	6158.48	10.0647	0.864008	7.13389	21.6854	7.09639	104.857	7.67139	86.3781	7.66167	104.6	10.79	6509.9	10.2164	0.621497
																	6.52889	3741.45	6.49694	4.60431	6.99333	1284.46	6.98944	1.54708	10.3014	6168.94	10.0769	0.475696	7.13944	22.0145	7.10194	104.857	7.67694	86.2789	7.6675	104.614	10.7958	6517.05	10.2219	0.320818
																	6.53444	3771.09	6.5025	4.6176	6.99889	1306.99	6.99528	1.36696	10.3092	6185.96	10.0828	0.397395	7.145	22.3755	7.1075	104.857	7.68278	86.281	7.67306	104.61	10.8028	6525.43	10.2278	0.330409
																	6.54	3810.74	6.50833	4.63286	7.00472	1335.77	7.00083	1.25689	10.3164	6196.61	10.0883	0.488835	7.15083	22.3789	7.11306	104.857	7.68833	86.0396	7.67889	104.625	10.8097	6528.67	10.2358	0.695588
																	6.54583	3832.09	6.51361	4.60452	7.01028	1352.3	7.00639	1.48187	10.3231	6203.91	10.0939	0.737705	7.15639	22.4678	7.11861	104.857	7.69972	85.9752	7.68444	104.639	10.8164	6531.26	10.2414	0.219203
																	6.55111	3853.89	6.51917	4.53984	7.01583	1363.87	7.01194	1.76395	10.3319	6212.82	10.0997	0.931062	7.16361	22.5664	7.12444	104.857	7.70889	86.0843	7.69583	104.65	10.8219	6549.39	10.2489	0.49133
																	6.55667	3872.69	6.52472	4.36104	7.02167	1363.62	7.0175	1.24361	10.3378	6222	10.105	0.556802	7.1725	22.6404	7.13	104.857	7.71528	86.0026	7.705	104.663	10.8281	6552.49	10.2647	0.706179
																	6.56222	3895.46	6.53028	4.39962	7.02722	1379	7.02333	1.22423	10.3536	6246.02	10.1108	0.655683	7.18306	22.4958	7.13556	104.857	7.72222	85.8917	7.71139	104.677	10.8336	6580.72	10.2708	0.0273668
																	6.56778	3909.49	6.53611	4.39217	7.03278	1375.85	7.02889	1.2758	10.3633	6264.7	10.1183	1.25104	7.19194	22.283	7.14111	104.857	7.73167	85.5608	7.71833	104.691	10.8392	6584.65	10.2775	-0.0302779
																	6.57333	3927.69	6.54167	4.27265	7.03833	1379.15	7.03444	1.4071	10.3706	6272.45	10.1306	0.543318	7.19944	22.2516	7.14694	104.857	7.74111	85.7277	7.72778	104.667	10.8478	6589.15	10.2856	0.704317
																	6.57889	3953.64	6.54722	4.28316	7.04389	1393.04	7.04	1.48546	10.3761	6279.49	10.1364	0.583577	7.20639	22.3709	7.1525	104.857	7.74667	85.6294	7.73722	104.681	10.8556	6584.86	10.2939	0.058311
																	6.58444	3958.6	6.55278	4.13572	7.04944	1400.01	7.04556	1.4705	10.3869	6294.35	10.1442	0.574778	7.21528	22.2957	7.15972	104.857	7.75222	85.6114	7.74278	104.696	10.8642	6588.7	10.3019	0.60369
																	6.59028	3984.28	6.55833	4.01333	7.05528	1389.11	7.05111	1.42977	10.3933	6301.27	10.1583	0.771605	7.22278	22.4922	7.16861	104.857	7.75806	86.0866	7.74833	104.709	10.8703	6591.52	10.3078	0.226684
																	6.59583	4004.69	6.56389	3.96583	7.06056	1386.61	7.05667	1.53628	10.4008	6308.82	10.1639	1.07636	7.22944	22.509	7.17917	104.857	7.76333	86.4244	7.75417	104.722	10.8783	6598.56	10.3161	-0.00257626
																	6.60139	4019.1	6.56944	3.87262	7.06639	1389.49	7.0625	1.47897	10.4067	6315.02	10.1719	1.10616	7.24	22.6151	7.18806	104.857	7.76917	86.7408	7.75944	104.672	10.885	6601.62	10.325	0.46767
																	6.60694	4042.4	6.575	3.89473	7.07194	1409.72	7.06833	1.21271	10.4186	6329.46	10.1864	0.520045	7.25194	22.6611	7.19556	104.857	7.77472	86.7993	7.76528	104.651	10.8933	6608.05	10.3308	0.417039
																	6.6125	4058.23	6.58056	3.83197	7.0775	1417.55	7.07389	1.18565	10.4253	6339.5	10.1933	0.572894	7.26028	22.5699	7.2025	104.857	7.78028	86.9282	7.77056	104.667	10.9025	6612.39	10.3378	0.134268
																	6.61806	4091.17	6.58611	3.75797	7.08306	1425.51	7.07917	1.30183	10.4392	6356.89	10.2006	1.19102	7.26583	22.208	7.21139	104.857	7.78583	87.1353	7.77639	104.583	10.9114	6618.04	10.3439	0.37132
																	6.62389	4131.77	6.59167	3.85792	7.08889	1430.39	7.085	1.18489	10.4472	6363.99	10.2061	0.660333	7.27167	22.4726	7.21889	104.857	7.79139	87.2032	7.78194	104.552	10.9203	6625.53	10.3519	0.0160928
																	6.62917	4144.3	6.59722	3.92566	7.09444	1435.99	7.09056	1.39071	10.4586	6377.23	10.2117	0.952376	7.27722	22.7038	7.22556	104.857	7.79694	87.2991	7.7875	104.525	10.9342	6632.84	10.3575	0.184823
																	6.635	4170.05	6.60278	3.87543	7.1	1433.3	7.09611	1.4227	10.4708	6394.34	10.2172	0.726413	7.28278	22.6978	7.23611	104.857	7.80278	87.2521	7.79333	104.546	10.9397	6639.54	10.3697	0.00367959
																	6.64056	4197.1	6.60889	3.63739	7.10556	1437.51	7.10167	1.58165	10.4822	6408.41	10.2267	0.474744	7.28833	22.8473	7.24806	104.857	7.80861	87.2274	7.79889	104.567	10.9467	6642.79	10.3767	0.000245406
																	6.64611	4221.54	6.61444	3.53745	7.11111	1458.21	7.10722	1.70597	10.4961	6423.37	10.2397	0.400651	7.29389	23.0263	7.25639	104.857	7.81444	87.1346	7.80472	104.453	10.9522	6652.13	10.3864	0.15506
																	6.65167	4243.42	6.61972	3.44069	7.11667	1483.88	7.11278	1.62849	10.5025	6430.84	10.245	0.869919	7.29972	22.9902	7.26194	104.857	7.82	87.2713	7.81056	104.478	10.9581	6656.29	10.3956	0.320151
																	6.6575	4279.42	6.62528	3.39586	7.12222	1477.9	7.11833	1.51716	10.5178	6447.89	10.2561	0.572892	7.30528	22.9754	7.2675	104.857	7.82556	87.6	7.81611	104.334	10.9639	6659.98	10.4053	0.0509467
																	6.66278	4306.11	6.63111	3.23968	7.12778	1474.68	7.12389	1.5928	10.5317	6461.26	10.2625	0.398335	7.31083	22.901	7.27333	104.857	7.83111	87.8751	7.82194	104.365	10.9694	6663.06	10.4172	0.0600885
																	6.66861	4344.81	6.63639	3.23408	7.13361	1477.02	7.12944	1.32349	10.5392	6466.4	10.2717	0.696076	7.31639	23.0639	7.27889	104.857	7.83694	87.7309	7.82722	104.396	10.975	6665.14	10.4244	0.00368217
																	6.67417	4363.73	6.64222	3.19573	7.13917	1492.21	7.13528	1.26948	10.5458	6468.06	10.2831	0.665477	7.32194	23.1134	7.28444	104.857	7.8425	87.5469	7.83278	104.425	10.9808	6672.83	10.4414	0.0304376
																	6.67972	4362.94	6.64806	3.13946	7.14472	1506.39	7.14083	1.63877	10.5514	6471.43	10.2886	0.394155	7.32778	23.1235	7.29	104.857	7.84806	87.4769	7.83833	104.396	10.9875	6684.02	10.4475	0.699503
																	6.68528	4393.49	6.65333	3.12428	7.15028	1532.25	7.14639	1.60144	10.5633	6481.85	10.2975	0.492087	7.33333	23.0587	7.29583	104.857	7.85361	87.5937	7.84389	104.34	10.9933	6686.97	10.4544	0.380498
																	6.69083	4415.57	6.65889	3.23325	7.15583	1546.21	7.15194	1.70023	10.5747	6489.45	10.3053	0.554531	7.33889	23.0721	7.30111	104.857	7.86111	87.5521	7.84972	104.311	11.0042	6691.86	10.4686	0.00421312
																	6.69639	4442.99	6.66472	3.19489	7.16139	1557.07	7.1575	1.57196	10.5817	6493.37	10.3125	0.409701	7.34444	23.0622	7.30722	104.857	7.86833	87.6282	7.85722	104.342	11.0133	6697.06	10.4792	0.188813
																	6.70194	4454.33	6.67	3.22632	7.16722	1569.7	7.16306	1.64317	10.5911	6498.07	10.3192	0.445792	7.35	23.2699	7.3125	104.857	7.87444	87.6753	7.86472	104.374	11.0331	6709.8	10.4928	0.31099
																	6.7075	4470.63	6.67583	3.21762	7.17278	1567.53	7.16889	1.45274	10.5997	6502.69	10.3281	0.725993	7.35556	23.1786	7.31833	104.857	7.88056	87.5663	7.87083	104.407	11.0414	6716.1	10.4989	0.176831
																	6.71333	4494.4	6.68139	3.23237	7.17917	1575.7	7.17528	1.38391	10.6097	6509.22	10.3336	0.684949	7.36139	23.3692	7.32361	104.857	7.8875	87.6812	7.87667	104.437	11.0481	6720.78	10.5075	0.371419
																	6.71889	4519.32	6.68694	3.10344	7.18583	1599.5	7.18194	1.12107	10.6158	6512.18	10.35	0.515215	7.36694	23.2064	7.32917	104.857	7.895	87.7076	7.88361	104.468	11.0572	6726.06	10.5144	0.263562
																	6.72444	4539.33	6.6925	3.0315	7.19194	1633.67	7.18806	1.01142	10.6217	6513.24	10.3597	0.631467	7.3725	23.0152	7.335	104.857	7.9025	87.5581	7.89111	104.498	11.0669	6736.65	10.5219	0.396882
																	6.73	4573.57	6.69806	3.06759	7.20167	1636.03	7.19778	1.34362	10.6289	6521.91	10.3667	0.539719	7.37806	23.0133	7.34056	104.857	7.91194	87.6376	7.89889	104.397	11.0783	6744.44	10.5289	0.878481
																	6.73556	4593.05	6.70361	2.94755	7.2075	1640.41	7.20361	1.05251	10.6344	6520.96	10.3725	1.05971	7.38472	23.0522	7.34639	104.857	7.91944	87.5772	7.90806	104.43	11.0875	6753.26	10.5444	0.462217
																	6.74111	4611.16	6.70917	2.81078	7.21306	1656.42	7.20917	1.23285	10.6414	6523.18	10.3831	0.986231	7.39028	22.9942	7.35167	104.857	7.92556	87.6245	7.91556	104.343	11.0975	6759.7	10.5564	0.00500467
																	6.74667	4636.85	6.71472	2.76399	7.21889	1679.56	7.215	1.22404	10.6547	6529.19	10.3894	0.365458	7.3975	23.2431	7.35722	104.857	7.93111	87.7324	7.92167	104.383	11.1086	6787.88	10.5686	0.275646
																	6.75222	4664.13	6.72056	2.74992	7.22444	1704.29	7.22056	1.35219	10.6606	6530.57	10.3969	0.497696	7.40444	22.9663	7.36306	104.857	7.93667	87.7753	7.92722	104.27	11.1186	6802.1	10.5756	0.0199053
																	6.75778	4692.86	6.72611	2.80647	7.23056	1723.45	7.22694	1.15788	10.6678	6530.63	10.4025	1.18778	7.41222	22.8748	7.36833	104.857	7.94222	87.8293	7.93278	104.313	11.1372	6814.3	10.5933	0.313778
																	6.76333	4727.33	6.73167	2.80245	7.23778	1736.54	7.23389	1.08	10.6744	6531.8	10.415	0.613121	7.42278	23.1719	7.37389	104.857	7.94778	87.8994	7.93833	104.228	11.1494	6821.8	10.6	0.00674339
																	6.76889	4738.78	6.73722	2.6097	7.24639	1754.68	7.2425	0.938652	10.6806	6531.86	10.4214	0.641864	7.42944	23.2703	7.38083	104.857	7.95333	87.9126	7.94389	104.183	11.1622	6830.21	10.6119	0.564755
																	6.77444	4756.69	6.74278	2.4728	7.25278	1779.6	7.24889	0.943333	10.6869	6532.37	10.4353	0.364706	7.44583	23.7245	7.38639	104.857	7.95889	87.827	7.94944	104.163	11.1681	6833.87	10.6222	0.00853781
																	6.78028	4773.57	6.74833	2.58638	7.25861	1818.23	7.255	1.03832	10.6958	6534.66	10.4431	0.784126	7.45167	23.6474	7.39361	104.857	7.96444	88.0207	7.955	104.212	11.1758	6840.56	10.6289	0.406769
																	6.78583	4791.1	6.75389	2.57141	7.26611	1837.89	7.26222	1.07484	10.7067	6536.92	10.4547	1.62735	7.46639	24.0248	7.40056	104.858	7.97	88.0911	7.96083	104.206	11.1831	6845.54	10.6356	0.37042
																	6.79139	4818.66	6.75944	2.69464	7.27333	1834.32	7.26944	1.12143	10.7131	6536.48	10.4669	1.08507	7.47222	24.192	7.40833	104.858	7.97944	88.3386	7.96611	104.204	11.1892	6850.88	10.6414	0.326821
																	6.79694	4833.5	6.765	2.76182	7.27889	1826.12	7.275	0.986329	10.7225	6538.33	10.4783	0.727584	7.47778	24.0985	7.41889	104.858	7.98694	88.3537	7.97556	104.068	11.1964	6855.24	10.6481	0.0960718
																	6.8025	4846.15	6.77083	2.57446	7.28444	1818.9	7.28056	0.916578	10.7411	6542.92	10.4925	0.687106	7.48833	23.8404	7.42583	104.858	7.99444	88.4862	7.98306	103.932	11.2142	6873.44	10.6556	0.154481
																	6.80806	4858.47	6.77611	2.64128	7.29	1828.96	7.28611	0.912524	10.7486	6541.66	10.4986	0.66334	7.49611	24.2199	7.44194	104.858	8.00778	88.4292	7.99056	103.992	11.2242	6880.45	10.6647	0.609313
																	6.81389	4874.53	6.78194	2.46777	7.29556	1847.46	7.29194	0.913317	10.7553	6538.22	10.5139	1.35725	7.50222	24.3376	7.44778	104.858	8.0175	88.7393	8.00389	103.793	11.2325	6886.26	10.6753	0.205696
																	6.81944	4887.14	6.7875	2.32602	7.30139	1857.55	7.2975	0.997723	10.7608	6534.34	10.5281	1.35014	7.51028	23.974	7.4625	104.858	8.02778	88.8463	8.01389	103.633	11.24	6893.52	10.6831	0.151748
																	6.825	4917.58	6.79306	2.41215	7.30806	1864.25	7.30417	1.1918	10.7667	6532.05	10.5353	0.673856	7.51667	23.8981	7.46833	104.858	8.03611	89.0795	8.02389	103.71	11.2469	6897.96	10.69	0.367407
																	6.83056	4904.79	6.79861	2.42818	7.31472	1868.77	7.31083	1.04868	10.7722	6529.82	10.5419	0.53291	7.52389	23.9743	7.47389	104.858	8.04278	89.3575	8.03222	103.795	11.2592	6913.12	10.6956	0.870197
																	6.83611	4937.24	6.80444	2.24411	7.32028	1879.1	7.31639	1.12259	10.7778	6526.57	10.5472	1.31356	7.53	24.3026	7.48444	104.858	8.04861	89.4284	8.03889	103.58	11.2669	6918.87	10.7014	0.162033
																	6.84167	4948.6	6.80972	2.2556	7.32583	1905.62	7.32194	1.06162	10.7919	6527.79	10.5597	0.617872	7.53833	24.603	7.49222	104.858	8.05417	89.3451	8.04472	103.682	11.2756	6926.46	10.7075	-0.00702087
																	6.84722	4973.15	6.81556	2.26743	7.33139	1941.1	7.3275	1.13792	10.7975	6526.42	10.5708	0.937787	7.54833	24.7364	7.49833	104.858	8.06	89.371	8.05028	103.716	11.2811	6930.58	10.7161	0.0796289
																	6.85278	4992.96	6.82111	2.36813	7.33694	1957.9	7.33306	1.06563	10.8061	6524.25	10.5781	0.523488	7.56139	24.6949	7.50639	104.858	8.06556	89.4642	8.05583	103.729	11.2886	6936.39	10.7256	0.865092
																	6.85833	5010.47	6.82667	2.3501	7.3425	1960.35	7.33861	1.05085	10.8117	6520.15	10.5872	0.51654	7.57	24.7699	7.5125	104.858	8.07111	89.5307	8.06167	103.824	11.2964	6943.06	10.7317	0.162032
																	6.86389	5032.44	6.83222	2.37832	7.34806	1952.1	7.34417	1.12265	10.8175	6518.58	10.5958	0.375948	7.58083	25.2123	7.52	104.858	8.07667	89.4785	8.06722	103.914	11.3047	6952.79	10.7386	-0.00102621
																	6.86944	5055.39	6.83778	2.18783	7.35361	1956.86	7.34972	1.09932	10.8231	6516.55	10.6058	0.822443	7.59972	25.4425	7.52639	104.858	8.0825	89.3305	8.07278	103.826	11.3122	6960.51	10.7525	0.101828
																	6.87528	5063.79	6.84333	2.08459	7.35917	1969.03	7.35528	1.15779	10.8397	6516.2	10.6122	0.497684	7.60556	25.5199	7.53444	104.858	8.08806	89.2293	8.07861	103.773	11.3183	6966.05	10.7642	0.415276
																	6.88056	5076.15	6.84889	1.98321	7.36472	1989.19	7.36083	1.20153	10.8503	6513.13	10.6178	1.27746	7.61111	25.6468	7.54444	104.858	8.09472	89.1599	8.08417	103.718	11.3294	6974.19	10.7719	0.661998
																	6.88639	5093.27	6.85444	1.97583	7.37028	2020.92	7.36639	1.19534	10.8572	6509.12	10.625	1.03462	7.61694	25.1941	7.5575	104.858	8.105	88.9992	8.09083	103.813	11.3356	6979.14	10.7789	0.0639643
																	6.89194	5110.94	6.86	2.11916	7.37611	2036.04	7.37222	1.35572	10.8647	6506.01	10.6306	0.460307	7.6225	25.3191	7.56639	104.858	8.11139	89.0106	8.10111	103.904	11.3439	6985.88	10.7861	-0.0167721
																	6.8975	5127.95	6.86556	2.09789	7.38167	2041.72	7.37778	1.43486	10.8742	6503.21	10.6375	0.335637	7.62806	25.3923	7.57694	104.858	8.12361	89.1106	8.1075	103.869	11.3506	6991.06	10.7919	0.63612
																	6.90306	5141.41	6.87111	2.14086	7.3875	2037.93	7.38333	1.4962	10.8881	6501.3	10.6508	0.491547	7.63361	25.239	7.59583	104.858	8.13056	89.2984	8.12	103.654	11.3672	7005.79	10.7989	0.587333
																	6.90861	5163.05	6.87667	2.13229	7.39278	2050.8	7.38889	1.49209	10.8944	6496.8	10.6567	0.465316	7.64389	25.4046	7.60194	104.858	8.14139	89.3048	8.12667	103.568	11.3736	7013.05	10.8058	0.533317
																	6.91417	5173.53	6.88222	2.20423	7.39833	2071.13	7.39444	1.58088	10.9017	6495.05	10.6639	0.46136	7.65139	25.5454	7.6075	104.858	8.15167	89.5765	8.1375	103.676	11.3794	7048.13	10.8125	0.0446596
																	6.92	5191.74	6.88806	2.04486	7.40389	2091.91	7.4	1.38268	10.9097	6489.57	10.6708	0.472256	7.66278	25.374	7.61306	104.858	8.15889	89.6352	8.14778	103.575	11.3861	7056.42	10.8178	-0.0440813
																	6.92528	5213.58	6.89333	2.08721	7.40944	2114.41	7.40583	1.14056	10.9158	6485.17	10.6767	0.492089	7.67167	25.4519	7.61861	104.858	8.16694	89.8035	8.155	103.563	11.3961	7063.95	10.8242	0.286683
																	6.93111	5236.03	6.89917	2.04286	7.41528	2125.38	7.41139	1.00031	10.9358	6481.85	10.6831	0.853408	7.68611	25.7166	7.62417	104.858	8.17389	89.7187	8.16306	103.556	11.4019	7069.33	10.8297	0.0276526
																	6.93667	5271.11	6.90472	1.90247	7.42083	2131.36	7.41694	1.23992	10.9414	6477.49	10.6919	1.25497	7.69167	25.8011	7.62972	104.858	8.18194	89.5936	8.17	103.437	11.4103	7064.56	10.8353	0.032679
																	6.94222	5302.5	6.91028	1.85873	7.42667	2138.54	7.4225	1.46495	10.9472	6473.11	10.7031	0.960846	7.69722	25.6334	7.64	104.858	8.1875	89.7049	8.17806	103.387	11.4203	7073.09	10.8439	0.434946
																	6.94778	5314.57	6.91583	1.96841	7.43194	2144.61	7.42806	1.40336	10.9572	6469.36	10.7092	0.479614	7.70278	25.562	7.6475	104.858	8.19333	89.6703	8.18389	103.174	11.4258	7077.11	10.8517	0.783316
																	6.95361	5320.71	6.92139	1.91459	7.4375	2167.85	7.43361	1.28525	10.9694	6464.79	10.7186	0.398801	7.70833	25.8963	7.65889	104.858	8.20194	89.8374	8.18944	103.325	11.4314	7082.68	10.8603	0.266964
																	6.95889	5577.81	6.92722	1.99915	7.44306	2207.74	7.43917	1.42519	10.9756	6458.92	10.7372	0.642329	7.71389	26.5194	7.66778	104.858	8.20806	89.6237	8.19806	103.46	11.4383	7088.84	10.8664	0.0750299
																	6.96444	5583.06	6.93278	1.79833	7.44889	2242.35	7.445	1.68738	10.9842	6453.14	10.7447	0.901406	7.71972	26.9141	7.68222	104.858	8.21472	89.6873	8.20417	103.135	11.4475	7098.83	10.8744	0.403952
																	6.97	5585.22	6.93833	1.67626	7.45417	2261.14	7.45028	1.58781	10.9958	6446.86	10.7514	0.468998	7.725	26.8397	7.68778	104.858	8.22167	90.0359	8.21111	103.247	11.4631	7112.83	10.8814	0.0246575
																	6.97556	5584.47	6.94417	1.55013	7.46	2274.9	7.45611	1.26379	11.0036	6440.43	10.7569	0.876258	7.73083	27.2386	7.69333	104.858	8.23111	90.3677	8.21806	103.218	11.4756	7125.18	10.8894	0.0431499
																	6.98111	5598.62	6.94944	1.69198	7.46556	2291.89	7.46167	1.09283	11.0119	6434.23	10.7628	0.728777	7.73639	27.2362	7.69889	104.858	8.24056	90.3333	8.2275	103.361	11.4831	7135.26	10.8986	0.104438
																	6.98667	5608.7	6.955	1.69467	7.47111	2315	7.46722	1.25816	11.0233	6428.43	10.7683	0.595406	7.74194	26.7182	7.70472	104.858	8.24722	89.9994	8.23667	103.502	11.4903	7141.24	10.9075	0.481981
																	6.99222	5611.57	6.96056	1.70325	7.47667	2338.87	7.47278	1.46992	11.0297	6423.61	10.7742	0.821392	7.7475	27.1245	7.71028	104.858	8.25528	90.3708	8.24361	103.351	11.4994	7155.58	10.9164	0.22536
																	6.99778	5618.9	6.96611	1.73747	7.48222	2373.53	7.47861	1.14198	11.0369	6419.01	10.7881	0.750222	7.75306	27.5383	7.71583	104.858	8.26389	90.5613	8.25167	103.212	11.5056	7162.63	10.9303	0.279976
																	7.00361	5624.11	6.97167	1.6411	7.48778	2384.12	7.48389	1.29554	11.0436	6414.75	10.7936	0.64829	7.75889	27.8224	7.72111	104.858	8.27139	90.8049	8.26	103.284	11.5247	7182.83	10.9358	0.773737
																	7.00917	5626.17	6.97722	1.71033	7.49361	2398.89	7.48944	1.43295	11.0597	6407.55	10.8022	0.475757	7.76444	28.0404	7.72694	104.858	8.27833	91.2114	8.2675	103.415	11.5314	7189.71	10.9428	0.778301
																	7.01472	5608.08	6.98306	1.65187	7.49917	2389.32	7.495	1.43661	11.0678	6403.17	10.8081	0.766841	7.77	27.885	7.73222	104.858	8.28639	90.8717	8.27444	103.539	11.5378	7208.41	10.9483	0.282089
																	7.02028	5588.61	6.98833	1.73511	7.50472	2408.6	7.50083	1.60825	11.0736	6398.81	10.8136	0.661209	7.77556	28.0518	7.73806	104.858	8.29333	90.7117	8.2825	103.568	11.5442	7216.09	10.9542	0.44792
																	7.02583	5591.72	6.99389	1.90144	7.51028	2443.66	7.50667	1.27258	11.0792	6395.75	10.8192	0.839295	7.78111	28.2221	7.74361	104.858	8.30083	90.8311	8.28944	103.364	11.5569	7227.48	10.9597	0.0430095
																	7.03167	5601.21	6.99944	1.79827	7.51583	2472.94	7.51194	1.33309	11.0864	6391.22	10.8358	0.89324	7.78667	28.0157	7.74944	104.858	8.3075	90.664	8.29694	103.141	11.5631	7231.7	10.9656	0.0797035
																	7.03722	5614.98	7.005	1.79125	7.52139	2491.38	7.51778	1.01647	11.0936	6387.35	10.8464	1.00785	7.79222	28.4675	7.755	104.858	8.31972	90.5375	8.30361	103.295	11.5728	7241.1	10.9708	0.0329129
																	7.04278	5632.61	7.01056	1.87886	7.52722	2501.5	7.52306	1.12073	11.0997	6383.37	10.8533	0.63616	7.79806	28.5226	7.76056	104.858	8.33333	90.7672	8.31583	103.037	11.5786	7254.8	10.9769	-0.00195968
																	7.04833	5629.55	7.01639	2.0259	7.53278	2489.55	7.52861	1.41451	11.11	6379.02	10.8611	0.685679	7.80361	28.4084	7.76611	104.858	8.34111	90.7351	8.32944	103.068	11.5897	7264.26	10.9836	0.561166
																	7.05389	5591.33	7.02222	1.86079	7.53833	2490.21	7.53417	1.4454	11.1189	6373.91	10.8703	0.767553	7.80917	28.1212	7.77167	104.858	8.34806	90.4542	8.33722	103.071	11.5953	7267.95	10.9894	0.182469
																	7.05944	5604.19	7.0275	1.92067	7.54389	2506.9	7.53972	1.37798	11.1314	6367.46	10.8844	0.298879	7.81472	28.3396	7.77722	104.858	8.35528	90.1939	8.34417	102.787	11.6011	7273.18	11.0003	0.00178034
																	7.065	5619.3	7.03333	1.75101	7.54944	2516.94	7.54556	1.29694	11.1397	6361.3	10.8908	0.918835	7.82028	29.0506	7.78278	104.858	8.36278	90.2461	8.35139	102.546	11.6081	7281.99	11.0097	-0.0190255
																	7.07056	5637.79	7.03889	1.84871	7.555	2546.49	7.55111	1.42757	11.1478	6356.12	10.8978	0.477656	7.82583	29.4588	7.78861	104.858	8.36833	90.3896	8.35889	102.604	11.6136	7287.67	11.0292	1.046
																	7.07611	5661.45	7.04444	1.84258	7.56083	2561.99	7.55667	1.37775	11.1611	6350.93	10.9058	0.444313	7.83139	29.8594	7.79389	104.858	8.37611	89.8161	8.36417	102.439	11.6211	7293.98	11.0375	0.505146
																	7.08167	5689.63	7.05	1.91922	7.56611	2560.93	7.5625	1.32275	11.1703	6346.91	10.9119	1.30976	7.83694	29.7944	7.79972	104.858	8.38222	89.7242	8.37222	102.245	11.6275	7300.96	11.0442	0.63254
																	7.08722	5673.83	7.05556	2.00396	7.57194	2563.4	7.56806	1.24956	11.1814	6342.65	10.9319	8.30692	7.8425	29.413	7.805	104.858	8.38861	89.8876	8.37833	102.103	11.6425	7319.4	11.0533	0.434855
																	7.09278	5684.42	7.06111	1.92676	7.5775	2583.4	7.57333	1.43313	11.1911	6337.69	10.9375	1.4862	7.84806	29.9535	7.81083	104.858	8.4	90.1299	8.38472	102.163	11.6539	7330.86	11.0631	0.0320445
																	7.09833	5703	7.06667	1.74816	7.58306	2592.03	7.57917	1.39944	11.1967	6334.36	10.9433	0.314169	7.85361	30.7848	7.81639	104.858	8.41139	90.3054	8.39639	102.047	11.6594	7347.79	11.0744	0.694034
																	7.10389	5718.5	7.07222	1.62774	7.58861	2609.73	7.58472	1.41456	11.2036	6329.38	10.9533	0.375729	7.85917	31.0992	7.82194	104.858	8.4175	90.495	8.4075	101.87	11.6661	7358.8	11.0836	0.0720054
																	7.10972	5740.73	7.07778	1.63991	7.59417	2624.52	7.59028	1.52522	11.2117	6325.27	10.9656	0.299529	7.86472	31.1609	7.8275	104.858	8.42389	90.6894	8.41361	101.674	11.6722	7364.11	11.0936	-0.0101637
																	7.11528	5751.47	7.08333	1.72753	7.59972	2630.78	7.59583	1.50608	11.2197	6321.91	10.9717	0.761954	7.87028	31.3389	7.83306	104.858	8.43194	90.688	8.42	101.973	11.6817	7377.85	11.1047	0.766218
																	7.12083	5759.11	7.08889	1.69992	7.60528	2636.72	7.60139	1.46155	11.2342	6315.29	10.9803	0.606961	7.87611	30.9674	7.83861	104.858	8.43778	90.6945	8.42806	102.003	11.6872	7384.26	11.1147	0.410357
																	7.12639	5774.23	7.09444	1.72237	7.61111	2639.17	7.60694	1.24873	11.2419	6310.41	10.9922	1.51125	7.88194	31.1056	7.84417	104.858	8.44472	90.941	8.43389	102.075	11.6994	7396.48	11.1336	0.0341488
																	7.13194	5794.11	7.1	1.84186	7.61667	2651.92	7.6125	1.20841	11.2517	6314.37	10.9997	1.14052	7.89056	31.2693	7.84972	104.858	8.45472	90.3706	8.44083	101.986	11.7072	7402.95	11.1456	0.0846437
																	7.13778	5812.63	7.10583	1.82915	7.62222	2666.02	7.61833	1.42175	11.2589	6309.96	11.0081	0.347446	7.89611	31.688	7.85528	104.858	8.46361	90.5162	8.45083	101.983	11.7139	7409.77	11.1583	0.383983
																	7.14306	5834.41	7.11139	1.77384	7.62778	2694.35	7.62389	1.65979	11.2664	6306.74	11.0194	0.925398	7.90167	32.2073	7.86083	104.858	8.47111	90.4051	8.45972	101.806	11.7331	7430.61	11.1642	0.712506
																	7.14889	5857.71	7.11694	1.79202	7.63333	2708.83	7.62944	1.58717	11.2728	6302.61	11.0258	0.981667	7.90722	31.8458	7.86667	104.858	8.47694	90.1301	8.46722	101.973	11.7467	7444.6	11.1719	0.62772
																	7.15444	5861.36	7.1225	1.84485	7.63889	2722.91	7.635	1.1502	11.28	6300.39	11.0331	0.378424	7.91278	32.1235	7.87194	104.858	8.48222	90.2569	8.47278	101.82	11.7567	7457.66	11.1792	0.340796
																	7.16	5883.68	7.12833	1.75136	7.64472	2738.35	7.64083	1.11585	11.2892	6295.64	11.0397	0.760371	7.91833	32.4687	7.87806	104.858	8.48806	90.167	8.47861	101.668	11.7625	7464.12	11.1856	0.335112
																	7.16556	5881.77	7.13361	1.87011	7.65028	2762.11	7.64611	1.30385	11.2978	6291.04	11.0561	0.790099	7.92389	32.0003	7.88667	104.858	8.49361	89.9891	8.48417	101.843	11.7681	7468.71	11.1928	0.0144906
																	7.17139	5894.2	7.13917	1.98539	7.65583	2797.4	7.65222	1.04364	11.31	6287.35	11.0639	0.806838	7.92944	32.2835	7.89222	104.858	8.49917	90.1585	8.48972	102.137	11.7739	7476.6	11.2103	-0.0394733
																	7.17667	5896.49	7.145	1.90608	7.66139	2832.75	7.6575	1.29716	11.3156	6284.91	11.0697	0.585103	7.935	32.3318	7.89778	104.858	8.50472	90.3566	8.495	101.993	11.7819	7484.93	11.2203	-0.00121489
																	7.1825	5908.35	7.15028	1.95076	7.66722	2873.42	7.66306	1.20431	11.3261	6280.29	11.075	0.649263	7.94083	32.3581	7.90333	104.857	8.51056	90.2063	8.50083	101.997	11.7889	7491.24	11.2286	0.258273
																	7.18806	5928.05	7.15611	1.89333	7.6725	2898.77	7.66861	1.40478	11.3328	6277.73	11.0825	0.425429	7.94639	32.1478	7.90889	104.857	8.51583	90.2184	8.50667	101.809	11.7964	7497.71	11.2361	0.348051
																	7.19361	5945.05	7.16194	1.84311	7.67806	2919.35	7.67417	1.61963	11.3417	6273.84	11.0897	0.193998	7.95194	32.315	7.91444	104.857	8.52139	90.1348	8.51194	101.987	11.8025	7507.68	11.2431	0.035949
																	7.19917	5970.59	7.16722	1.97494	7.68389	2928.11	7.67972	1.77604	11.3486	6272.04	11.0961	0.952533	7.9575	32.6949	7.92	104.857	8.5275	90.0234	8.51778	102.052	11.8144	7519.79	11.2553	-0.0258992
																	7.20472	5984.18	7.17306	1.92178	7.68944	2951.3	7.68528	1.6068	11.3569	6268.74	11.1061	0.547295	7.96306	33.1333	7.92556	104.857	8.53306	89.9044	8.52361	102.271	11.8267	7532.68	11.2631	0.192649
																	7.21028	5981.18	7.17861	1.8341	7.695	2976.36	7.69139	1.30356	11.3633	6266.78	11.115	0.636715	7.96861	33.0254	7.93139	104.857	8.53861	89.75	8.52917	102.528	11.8439	7551.62	11.2717	0.4472
																	7.21583	6000.31	7.18417	1.8559	7.70056	3022.13	7.69667	1.40136	11.3742	6263.19	11.1278	1.458	7.97417	32.9686	7.93667	104.857	8.54444	89.7484	8.535	102.414	11.8494	7558.24	11.2775	1.22646
																	7.22139	6018.09	7.18972	1.87106	7.70611	3031.49	7.7025	1.68392	11.3808	6261.39	11.1358	0.650189	7.98028	33.1681	7.9425	104.857	8.54972	89.6251	8.54028	102.685	11.8561	7565.24	11.285	0.608213
																	7.22694	6036.26	7.19528	1.87591	7.71167	3042.65	7.70806	1.4285	11.3867	6259.05	11.1442	0.693523	7.98667	33.4769	7.94778	104.857	8.55556	89.5377	8.54611	102.651	11.8625	7572.43	11.2925	1.03623
																	7.2325	6026.28	7.20083	1.87814	7.7175	3055.94	7.71361	1.35577	11.3928	6257.22	11.1575	0.566111	7.99333	33.9707	7.95361	104.857	8.56111	89.6203	8.55167	102.502	11.8686	7584.79	11.3008	0.639664
																	7.23806	6030.61	7.20639	1.93908	7.72306	3062.5	7.71917	1.22895	11.3994	6254.69	11.1667	0.526233	7.99917	33.6819	7.95917	104.857	8.56722	89.5403	8.55722	102.603	11.8747	7595.87	11.3083	0.315348
																	7.24361	6024.19	7.21194	2.02639	7.72861	3083.86	7.725	1.20438	11.4053	6252.47	11.1775	0.935306	8.00472	34.1617	7.965	104.857	8.57417	89.6742	8.56333	102.707	11.8836	7607.02	11.3144	0.317648
																	7.24944	6023.91	7.2175	1.87726	7.73417	3100.64	7.73056	1.11688	11.4122	6250.29	11.1872	0.633427	8.01028	34.1296	7.97028	104.857	8.58083	89.9931	8.57028	102.895	11.8894	7612	11.3256	0.00786579
																	7.255	6033.05	7.22306	2.00534	7.73972	3114.54	7.73583	1.34479	11.4197	6249.16	11.1928	0.374665	8.01583	33.6002	7.97639	104.857	8.58917	89.7352	8.57694	102.627	11.8958	7620.85	11.3317	-0.0068283
																	7.26056	6032.74	7.22861	1.90558	7.74556	3115.63	7.74139	1.32663	11.4278	6246.29	11.1997	0.475058	8.02139	33.468	7.98278	104.857	8.59556	89.8885	8.58528	102.748	11.9064	7632.63	11.34	0.277076
																	7.26611	6021.79	7.23444	1.80975	7.75083	3121.57	7.74694	1.38811	11.4347	6244.01	11.2078	0.610588	8.02694	34.1761	7.98944	104.857	8.60389	89.7852	8.59167	102.92	11.9175	7649.17	11.3469	0.0575713
																	7.27167	6022.66	7.23972	1.89573	7.75667	3130.89	7.7525	1.42635	11.4417	6242.34	11.2161	0.550175	8.0325	33.9996	7.99528	104.857	8.61111	89.6345	8.6	102.886	11.9236	7656.83	11.3633	0.739816
																	7.2775	6015.11	7.24528	1.8786	7.76222	3138.52	7.75833	1.42404	11.4506	6239.89	11.2303	0.369103	8.03806	34.3474	8.00056	104.857	8.61833	89.8635	8.60722	102.897	11.9303	7661.64	11.3697	0.298387
																	7.28278	6033.12	7.25083	1.9061	7.76778	3166.61	7.76417	1.214	11.4569	6238.52	11.2381	0.603212	8.04417	34.8459	8.00639	104.857	8.62389	89.8678	8.61444	102.845	11.9417	7677.19	11.3756	0.523873
																	7.28833	6046.18	7.25667	1.78489	7.77333	3186.97	7.76944	1.27539	11.4678	6235.54	11.2478	0.581921	8.05139	35.3218	8.01194	104.857	8.63472	90.1122	8.61972	102.905	11.9489	7686.86	11.3822	0.121606
																	7.29417	6058.54	7.26222	1.89896	7.77917	3191.33	7.77528	1.17274	11.4733	6234.93	11.255	0.600429	8.05833	35.2439	8.0175	104.857	8.64028	90.2457	8.63083	102.687	11.9561	7694.33	11.3922	0.386836
[truncated: 3,592 more rows]

## Sheet: MG19 Feed shake flask
Feeding in shake flasks MG19
	B. subtilis MG19															B. subtilis MG19
[truncated: 5,508 more rows]

## Sheet: Bioreactor experiments
Bioreactor experiments MG19/MG17
[truncated: 24,258 more rows]
